# Supplementary material for: Global subsoil organic carbon turnover times dominantly controlled by soil properties rather than climate
Source: Nat Commun. 2019 Aug 15;10:3688. doi: 10.1038/s41467-019-11597-9 (PMC6695437; doi:10.1038/s41467-019-11597-9)
Supplement: Supplementary file 4 — Supplementary Data 1 [file 41467_2019_11597_MOESM4_ESM.csv]

Code	Reference	Site	Latitude	Longititude	Biome_Code	Vegetation	TNPP	ANPP	BNPP	Unit	fBNPP	Source
1	1	Rudranath, Garhwal Himalya	30.467	79.333		Grassland	811	527	284	g/m2/yr	0.350184957	1989_Ram et al_Grassland_JEcology
2	1	Rudranath, Garhwal Himalya	30.467	79.333		Grassland	902	453	449	g/m2/yr	0.497782705	1989_Ram et al_Grassland_JEcology
3	2	Devon Island	75.55	-84.67		Tundra	0.08	0.07	0.01	t/ha/yr	0.125	1995_Gilmanov et al_Tundra_JB
4	2	Devon Island	75.55	-84.67		Tundra	0.54	0.49	0.05	t/ha/yr	0.092592593	1995_Gilmanov et al_Tundra_JB
5	2	Devon Island	75.55	-84.67		Tundra	1.83	0.58	1.25	t/ha/yr	0.683060109	1995_Gilmanov et al_Tundra_JB
6	2	Devon Island	75.55	-84.67		Tundra	0.009	0.006	0.003	t/ha/yr	0.333333333	1995_Gilmanov et al_Tundra_JB
7	2	Queen Elizabeth Islands	75	-108		Tundra	0.518	0.293	0.225	t/ha/yr	0.434362934	1995_Gilmanov et al_Tundra_JB
8	2	Devon Island	75	-85		Tundra	0.012	0.0008	0.0112	t/ha/yr	0.933333333	1995_Gilmanov et al_Tundra_JB
9	2	Cornwallis Island	74.75	-95		Tundra	0.017	0.014	0.003	t/ha/yr	0.176470588	1995_Gilmanov et al_Tundra_JB
10	2	Somerset Island	74.07	-93.88		Tundra	0.015	0.0125	0.0025	t/ha/yr	0.166666667	1995_Gilmanov et al_Tundra_JB
11	2	Somerset Island	74.07	-93.88		Tundra	0.0026	0.0017	0.0009	t/ha/yr	0.346153846	1995_Gilmanov et al_Tundra_JB
12	2	Somerset Island	74.07	-93.88		Tundra	0.0063	0.005	0.0013	t/ha/yr	0.206349206	1995_Gilmanov et al_Tundra_JB
13	2	Barrow	71.33	-156.67		Tundra	1.35	0.25	1.1	t/ha/yr	0.814814815	1995_Gilmanov et al_Tundra_JB
14	2	Tuktoyaktuk	69.45	-133		Tundra	4.9	1.25	3.65	t/ha/yr	0.744897959	1995_Gilmanov et al_Tundra_JB
15	2	Disko	69.25	-53.5		Tundra	0.46	0.32	0.14	t/ha/yr	0.304347826	1995_Gilmanov et al_Tundra_JB
16	2	Toolik Lake	68.63	-159.57		Tundra	2.53	2.05	0.48	t/ha/yr	0.18972332	1995_Gilmanov et al_Tundra_JB
17	2	Toolik Lake	68.63	-159.57		Tundra	0.55	0.4326	0.1174	t/ha/yr	0.213454545	1995_Gilmanov et al_Tundra_JB
18	2	N.W.Canada	66	-128		Tundra	2.4	2.2	0.2	t/ha/yr	0.083333333	1995_Gilmanov et al_Tundra_JB
19	2	Alaska	64.75	-148.25		Tundra	1.38	0.78	0.6	t/ha/yr	0.434782609	1995_Gilmanov et al_Tundra_JB
20	2	Greenland	62	-43		Tundra	2.07	1.98	0.09	t/ha/yr	0.043478261	1995_Gilmanov et al_Tundra_JB
21	2	Devon Island	75.5	-84.67		Tundra	1.92	0.41	1.51	t/ha/yr	0.786458333	1995_Gilmanov et al_Tundra_JB
22	2	Devon Island	75.5	-84.67		Tundra	1.85	0.78	1.07	t/ha/yr	0.578378378	1995_Gilmanov et al_Tundra_JB
23	2	Barrow	71.33	-156.67		Tundra	3.52	0.52	3	t/ha/yr	0.852272727	1995_Gilmanov et al_Tundra_JB
24	2	Barrow	71.33	-156.67		Tundra	1.44	0.78	0.66	t/ha/yr	0.458333333	1995_Gilmanov et al_Tundra_JB
25	2	Tuktoyaktuk	69.45	-133		Tundra	2.95	1.1	1.85	t/ha/yr	0.627118644	1995_Gilmanov et al_Tundra_JB
26	2	Toolik Lake	68.45	-149.37		Tundra	1.17	0.82	0.35	t/ha/yr	0.299145299	1995_Gilmanov et al_Tundra_JB
27	2	Devon Island	75.5	-84.67		Tundra	2.8	1.51	1.29	t/ha/yr	0.460714286	1995_Gilmanov et al_Tundra_JB
28	2	Barrow	71.33	-156.67		Tundra	2.94	1.8	1.14	t/ha/yr	0.387755102	1995_Gilmanov et al_Tundra_JB
29	3	Bonanaza Creek	64.75	-148.28		Boreal Forest	13218	9667	3551	kg/ha/yr	0.268648812	1996_Ruess et al_Taiga_CJFR
30	3	Bonanaza Creek	64.75	-148.28		Boreal Forest	10853	6467	4386	kg/ha/yr	0.404127891	1996_Ruess et al_Taiga_CJFR
31	3	Bonanaza Creek	64.75	-148.28		Boreal Forest	6144	3667	2477	kg/ha/yr	0.403157552	1996_Ruess et al_Taiga_CJFR
32	3	Bonanaza Creek	64.75	-148.28		Boreal Forest	3009	685	2324	kg/ha/yr	0.772349618	1996_Ruess et al_Taiga_CJFR
33	3	Bonanaza Creek	64.75	-148.28		Boreal Forest	10855	8100	2755	kg/ha/yr	0.253800092	1996_Ruess et al_Taiga_CJFR
34	3	Bonanaza Creek	64.75	-148.28		Boreal Forest	6107	4533	1574	kg/ha/yr	0.257737023	1996_Ruess et al_Taiga_CJFR
35	4	-	-	-	6	Boreal Forest	586	348	238	g/m2/yr	0.406143345	1996_Vogt et al_Forests_Review_PS
36	4	-	-	-	6	Boreal Forest	330	287	43	g/m2/yr	0.13030303	1996_Vogt et al_Forests_Review_PS
37	4	-	-	-	6	Boreal Forest	454	394	60	g/m2/yr	0.13215859	1996_Vogt et al_Forests_Review_PS
38	4	-	-	-	6	Boreal Forest	187	131	56	g/m2/yr	0.299465241	1996_Vogt et al_Forests_Review_PS
39	4	-	-	-	6	Boreal Forest	699	602	97	g/m2/yr	0.138769671	1996_Vogt et al_Forests_Review_PS
40	4	-	-	-	3	Temperate Forest	1581	1267	314	g/m2/yr	0.198608476	1996_Vogt et al_Forests_Review_PS
41	4	-	-	-	3	Temperate Forest	1445	1180	265	g/m2/yr	0.183391003	1996_Vogt et al_Forests_Review_PS
42	4	-	-	-	3	Temperate Forest	1353	855	498	g/m2/yr	0.368070953	1996_Vogt et al_Forests_Review_PS
43	4	-	-	-	3	Temperate Forest	1713	1449	264	g/m2/yr	0.154115587	1996_Vogt et al_Forests_Review_PS
44	4	-	-	-	3	Temperate Forest	1121	844	277	g/m2/yr	0.247100803	1996_Vogt et al_Forests_Review_PS
45	4	-	-	-	3	Temperate Forest	1207	332	875	g/m2/yr	0.724937862	1996_Vogt et al_Forests_Review_PS
46	4	-	-	-	3	Temperate Forest	1485	1086	399	g/m2/yr	0.268686869	1996_Vogt et al_Forests_Review_PS
47	4	-	-	-	3	Temperate Forest	1318	877	441	g/m2/yr	0.334597876	1996_Vogt et al_Forests_Review_PS
48	4	-	-	-	3	Temperate Forest	3015	2605	410	g/m2/yr	0.135986733	1996_Vogt et al_Forests_Review_PS
49	4	-	-	-	3	Temperate Forest	1874	1815	59	g/m2/yr	0.031483458	1996_Vogt et al_Forests_Review_PS
50	4	-	-	-	3	Temperate Forest	1524	1008	516	g/m2/yr	0.338582677	1996_Vogt et al_Forests_Review_PS
51	4	-	-	-	3	Temperate Forest	1526	1272	254	g/m2/yr	0.166448231	1996_Vogt et al_Forests_Review_PS
52	4	-	-	-	3	Temperate Forest	2318	1952	366	g/m2/yr	0.157894737	1996_Vogt et al_Forests_Review_PS
53	4	-	-	-	3	Temperate Forest	2565	2156	409	g/m2/yr	0.159454191	1996_Vogt et al_Forests_Review_PS
54	4	-	-	-	1	Subtropical Forest	2447	1130	1317	g/m2/yr	0.538210053	1996_Vogt et al_Forests_Review_PS
55	4	-	-	-	1	Subtropical Forest	1770	1660	110	g/m2/yr	0.062146893	1996_Vogt et al_Forests_Review_PS
56	4	-	-	-	1	Subtropical Forest	1167	950	217	g/m2/yr	0.185946872	1996_Vogt et al_Forests_Review_PS
57	4	-	-	-	1	Tropical forest	1746	1258	488	g/m2/yr	0.279495991	1996_Vogt et al_Forests_Review_PS
58	4	-	-	-	1	Tropical forest	1140	761	379	g/m2/yr	0.33245614	1996_Vogt et al_Forests_Review_PS
59	5	Ilomantsi, Finland	62.51	30.53		Boreal Forest	2850	1300	1550	g/m2/yr	0.543859649	1997_Gower et al_Canada_JGR
60	5	Alaska, US	64.45	-148.15		Boreal Forest	3700	2600	1100	g/m2/yr	0.297297297	1997_Gower et al_Canada_JGR
61	5	Alaska, US	64.45	-148.15		Boreal Forest	4300	3600	700	g/m2/yr	0.162790698	1997_Gower et al_Canada_JGR
62	5	Alaska, US	64.45	-148.15		Boreal Forest	2250	1200	1050	g/m2/yr	0.466666667	1997_Gower et al_Canada_JGR
63	5	Saskatchewan, Canada	53.92	-104.69		Boreal Forest	2660	1460	1200	g/m2/yr	0.45112782	1997_Gower et al_Canada_JGR
64	5	Manitoba, Canada	55.93	-98.62		Boreal Forest	2190	1290	900	g/m2/yr	0.410958904	1997_Gower et al_Canada_JGR
65	5	Saskatchewan, Canada	53.92	-104.69		Boreal Forest	2260	1210	1050	g/m2/yr	0.46460177	1997_Gower et al_Canada_JGR
66	5	Manitoba, Canada	55.93	-98.62		Boreal Forest	2210	1210	1000	g/m2/yr	0.452488688	1997_Gower et al_Canada_JGR
67	5	Ilomantsi, Finland	62.51	30.53		Boreal Forest	2600	1450	1150	g/m2/yr	0.442307692	1997_Gower et al_Canada_JGR
68	5	Ilomantsi, Finland	62.51	30.53		Boreal Forest	1750	1200	550	g/m2/yr	0.314285714	1997_Gower et al_Canada_JGR
69	5	Jadraas, Sweden	60.49	16.3		Boreal Forest	3300	2300	1000	g/m2/yr	0.303030303	1997_Gower et al_Canada_JGR
70	5	Alaska, US	64.45	-148.15		Boreal Forest	7950	6350	1600	g/m2/yr	0.201257862	1997_Gower et al_Canada_JGR
71	5	Alaska, US	64.45	-148.15		Boreal Forest	6650	5400	1250	g/m2/yr	0.187969925	1997_Gower et al_Canada_JGR
72	5	Ilomantsi, Finland	62.51	30.53		Boreal Forest	1500	1100	400	g/m2/yr	0.266666667	1997_Gower et al_Canada_JGR
73	5	Alaska, US	64.45	-148.15		Boreal Forest	6150	4150	2000	g/m2/yr	0.325203252	1997_Gower et al_Canada_JGR
74	5	Saskatchewan, Canada	53.92	-104.69		Boreal Forest	3920	3520	400	g/m2/yr	0.102040816	1997_Gower et al_Canada_JGR
75	5	Manitoba, Canada	55.93	-98.62		Boreal Forest	3490	2840	650	g/m2/yr	0.186246418	1997_Gower et al_Canada_JGR
76	6	NSA-OBS	-	-	6	Boreal Forest	252	132	120	g/m2/yr	0.476190476	1997_Ryan et al_Boreal_JGR
77	6	NSA-OJP	-	-	6	Boreal Forest	229	115	114	g/m2/yr	0.497816594	1997_Ryan et al_Boreal_JGR
78	6	NSA-OA	-	-	6	Boreal Forest	416	342	74	g/m2/yr	0.177884615	1997_Ryan et al_Boreal_JGR
79	6	SSA-OBS	-	-	6	Boreal Forest	307	147	160	g/m2/yr	0.521172638	1997_Ryan et al_Boreal_JGR
80	6	SSA-OJP	-	-	6	Boreal Forest	237	115	122	g/m2/yr	0.514767932	1997_Ryan et al_Boreal_JGR
81	6	SSA-OA	-	-	6	Boreal Forest	440	361	79	g/m2/yr	0.179545455	1997_Ryan et al_Boreal_JGR
82	7	Llomantsi, Finland	-	-	6	Boreal Forest	400	56	344	g/m2/yr	0.86	1997_Steele et al_Canada_TP
83	7	Alaska, US	-	-	6	Boreal Forest	341.3043478	184.3043478	157	g/m2/yr	0.46	1997_Steele et al_Canada_TP
84	7	Alaska, US	-	-	6	Boreal Forest	420.3389831	172.3389831	248	g/m2/yr	0.59	1997_Steele et al_Canada_TP
85	7	Alaska, US	-	-	6	Boreal Forest	301.2987013	69.2987013	232	g/m2/yr	0.77	1997_Steele et al_Canada_TP
86	7	Saskatchewan, Canada	-	-	6	Boreal Forest	340.5797101	105.5797101	235	g/m2/yr	0.69	1997_Steele et al_Canada_TP
87	7	Manitoba, Canada	-	-	6	Boreal Forest	334.6153846	160.6153846	174	g/m2/yr	0.52	1997_Steele et al_Canada_TP
88	7	Saskatchewan, Canada	-	-	6	Boreal Forest	337.0967742	128.0967742	209	g/m2/yr	0.62	1997_Steele et al_Canada_TP
89	7	Manitoba, Canada	-	-	6	Boreal Forest	287.8787879	97.87878788	190	g/m2/yr	0.66	1997_Steele et al_Canada_TP
90	7	Llomantsi, Finland	-	-	6	Boreal Forest	234.6153846	112.6153846	122	g/m2/yr	0.52	1997_Steele et al_Canada_TP
91	7	Llomantsi, Finland	-	-	6	Boreal Forest	387.8787879	131.8787879	256	g/m2/yr	0.66	1997_Steele et al_Canada_TP
92	7	Tammela, Finland	-	-	6	Boreal Forest	247.826087	76.82608696	171	g/m2/yr	0.69	1997_Steele et al_Canada_TP
93	7	Jadraas, Sweden	-	-	6	Boreal Forest	645.3333333	161.3333333	484	g/m2/yr	0.75	1997_Steele et al_Canada_TP
94	7	Llomantsi, Finland	-	-	6	Boreal Forest	167.9245283	78.9245283	89	g/m2/yr	0.53	1997_Steele et al_Canada_TP
95	7	Alaska, US	-	-	6	Boreal Forest	575	299	276	g/m2/yr	0.48	1997_Steele et al_Canada_TP
96	7	Alaska, US	-	-	6	Boreal Forest	696.0784314	341.0784314	355	g/m2/yr	0.51	1997_Steele et al_Canada_TP
97	7	Alaska, US	-	-	6	Boreal Forest	645.5882353	206.5882353	439	g/m2/yr	0.68	1997_Steele et al_Canada_TP
98	7	Saskatchewan, Canada	-	-	6	Boreal Forest	232	174	58	g/m2/yr	0.25	1997_Steele et al_Canada_TP
99	7	Manitoba, Canada	-	-	6	Boreal Forest	293.3333333	205.3333333	88	g/m2/yr	0.3	1997_Steele et al_Canada_TP
100	8	Colorado Front Range	40.05	-105.583		Tundra	281	81	200	g/m2/yr	0.711743772	1998_Fisk et al_Tundra_Ecology
101	8	Colorado Front Range	40.05	-105.583		Tundra	409	177	232	g/m2/yr	0.567237164	1998_Fisk et al_Tundra_Ecology
102	8	Colorado Front Range	40.05	-105.583		Tundra	598	235	363	g/m2/yr	0.607023411	1998_Fisk et al_Tundra_Ecology
103	9	Tura, Siberia	64.3167	100.2167		Boreal Forest	1.81	1.33	0.48	Mgdw/ha/yr	0.26519337	1999_Kajimoto et al_Tundra_TP
104	10	Saskatchewan, Canada	53.99	-104.99		Boreal Forest	265	146	119	g/m2/yr	0.449056604	2001_Gower et al_Boreal_EA
105	10	Saskatchewan, Canada	53.99	-104.99		Boreal Forest	226	121	105	g/m2/yr	0.46460177	2001_Gower et al_Boreal_EA
106	10	Saskatchewan, Canada	53.99	-104.99		Boreal Forest	394	352	42	g/m2/yr	0.106598985	2001_Gower et al_Boreal_EA
107	10	Manitoba, Canada	55.99	-98.99		Boreal Forest	218	129	89	g/m2/yr	0.408256881	2001_Gower et al_Boreal_EA
108	10	Manitoba, Canada	55.99	-98.99		Boreal Forest	221	121	100	g/m2/yr	0.452488688	2001_Gower et al_Boreal_EA
109	10	Manitoba, Canada	55.99	-98.99		Boreal Forest	415	349	66	g/m2/yr	0.159036145	2001_Gower et al_Boreal_EA
110	10	China	50.83	121.5		Boreal Forest	323	269	54	g/m2/yr	0.167182663	2001_Gower et al_Boreal_EA
111	10	Finland	62.85	30.88		Boreal Forest	351	193	158	g/m2/yr	0.45014245	2001_Gower et al_Boreal_EA
112	10	Finland	62.85	30.88		Boreal Forest	334	217	117	g/m2/yr	0.350299401	2001_Gower et al_Boreal_EA
113	10	Finland	62.85	30.88		Boreal Forest	215	160	55	g/m2/yr	0.255813953	2001_Gower et al_Boreal_EA
114	10	Finland	62.85	30.88		Boreal Forest	214	169	45	g/m2/yr	0.210280374	2001_Gower et al_Boreal_EA
115	10	Russia	62	34		Boreal Forest	226	185	41	g/m2/yr	0.181415929	2001_Gower et al_Boreal_EA
116	10	Russia	58	83		Boreal Forest	490	439	51	g/m2/yr	0.104081633	2001_Gower et al_Boreal_EA
117	10	Russia	53	103		Boreal Forest	912	432	480	g/m2/yr	0.526315789	2001_Gower et al_Boreal_EA
118	10	Russia	53	103		Boreal Forest	865	370	495	g/m2/yr	0.572254335	2001_Gower et al_Boreal_EA
119	10	Russia	53	103		Boreal Forest	649	370	279	g/m2/yr	0.429892142	2001_Gower et al_Boreal_EA
120	10	Sweden	60.82	16.5		Boreal Forest	462	177	285	g/m2/yr	0.616883117	2001_Gower et al_Boreal_EA
121	10	Sweden	60.82	16.5		Boreal Forest	241	138	103	g/m2/yr	0.427385892	2001_Gower et al_Boreal_EA
122	10	US	64.75	-148.25		Boreal Forest	371	260	111	g/m2/yr	0.299191375	2001_Gower et al_Boreal_EA
123	10	US	64.75	-148.25		Boreal Forest	431	360	71	g/m2/yr	0.164733179	2001_Gower et al_Boreal_EA
124	10	US	64.75	-148.25		Boreal Forest	225	120	105	g/m2/yr	0.466666667	2001_Gower et al_Boreal_EA
125	10	US	64.75	-148.25		Boreal Forest	795	635	160	g/m2/yr	0.201257862	2001_Gower et al_Boreal_EA
126	10	US	64.75	-148.25		Boreal Forest	669	545	124	g/m2/yr	0.185351271	2001_Gower et al_Boreal_EA
127	10	US	64.75	-148.25		Boreal Forest	612	415	197	g/m2/yr	0.321895425	2001_Gower et al_Boreal_EA
128	11	US	-	-	9	Cropland	634406	537632	96774	Mg/year	0.152542693	2001_Prince et al_Croplands_EA
129	11	US	-	-	9	Cropland	10936	9268	1668	Mg/year	0.152523775	2001_Prince et al_Croplands_EA
130	11	US	-	-	9	Cropland	397131	345331	51800	Mg/year	0.130435549	2001_Prince et al_Croplands_EA
131	11	US	-	-	9	Cropland	12215	8725	3490	Mg/year	0.285714286	2001_Prince et al_Croplands_EA
132	11	US	-	-	9	Cropland	100211	66807	33404	Mg/year	0.33333666	2001_Prince et al_Croplands_EA
133	11	US	-	-	9	Cropland	853767	711472	142295	Mg/year	0.166667252	2001_Prince et al_Croplands_EA
134	11	US	-	-	9	Cropland	94625	89269	5356	Mg/year	0.056602378	2001_Prince et al_Croplands_EA
135	11	US	-	-	9	Cropland	54063	28911	25152	Mg/year	0.465235004	2001_Prince et al_Croplands_EA
136	12	China, Taxing'anling	52.733	123.833		Boreal Forest	0.08	0.06	0.02	Mg/ha/yr	0.25	2001_Wang et al_Boreal_GCB
137	12	China, Taxing'anling	52.733	123.833		Boreal Forest	1.01	0.76	0.25	Mg/ha/yr	0.247524752	2001_Wang et al_Boreal_GCB
138	12	China, Taxing'anling	52.733	123.833		Boreal Forest	1.02	0.78	0.24	Mg/ha/yr	0.235294118	2001_Wang et al_Boreal_GCB
139	12	China, Taxing'anling	52.733	123.833		Boreal Forest	0.1	0.07	0.03	Mg/ha/yr	0.3	2001_Wang et al_Boreal_GCB
140	12	China, Taxing'anling	52.733	123.833		Boreal Forest	1.58	1.18	0.4	Mg/ha/yr	0.253164557	2001_Wang et al_Boreal_GCB
141	12	China, Taxing'anling	52.733	123.833		Boreal Forest	1.87	1.37	0.5	Mg/ha/yr	0.267379679	2001_Wang et al_Boreal_GCB
142	12	China, Taxing'anling	52.733	123.833		Boreal Forest	0.09	0.07	0.02	Mg/ha/yr	0.222222222	2001_Wang et al_Boreal_GCB
143	12	China, Taxing'anling	52.733	123.833		Boreal Forest	1.29	0.96	0.33	Mg/ha/yr	0.255813953	2001_Wang et al_Boreal_GCB
144	13	Finland	62.783	30.967		Boreal Forest	382.2	206.1	176.1	g/m2/yr	0.460753532	2002_Helmisaari et al_Finland_FEM
145	13	Finland	62.783	30.967		Boreal Forest	1322	502	820	g/m2/yr	0.620272315	2002_Helmisaari et al_Finland_FEM
146	13	Finland	62.783	30.967		Boreal Forest	1434.2	453.4	980.8	g/m2/yr	0.68386557	2002_Helmisaari et al_Finland_FEM
147	14	Belgium, Antwerpen	51.301	4.521		Temperate Forest	11.2	7.7	3.5	Mg/ha/yr	0.3125	2003_Xiao et al_pine forest_TP
148	14	Belgium, Antwerpen	51.301	4.521		Temperate Forest	8.5	6.3	2.2	Mg/ha/yr	0.258823529	2003_Xiao et al_pine forest_TP
149	15	Canada, Thompson	55.883	-98.333		Boreal Forest	106	106	0	g/m2/yr	0	2004_Bond-Lamberty et al_Boreal_GCB
150	15	Canada, Thompson	55.883	-98.333		Boreal Forest	179.7	177.5	2.2	g/m2/yr	0.012242627	2004_Bond-Lamberty et al_Boreal_GCB
151	15	Canada, Thompson	55.883	-98.333		Boreal Forest	365.9	348.3	17.6	g/m2/yr	0.048100574	2004_Bond-Lamberty et al_Boreal_GCB
152	15	Canada, Thompson	55.883	-98.333		Boreal Forest	366.4	288.6	77.8	g/m2/yr	0.212336245	2004_Bond-Lamberty et al_Boreal_GCB
153	15	Canada, Thompson	55.883	-98.333		Boreal Forest	405.8	334.2	71.6	g/m2/yr	0.176441597	2004_Bond-Lamberty et al_Boreal_GCB
154	15	Canada, Thompson	55.883	-98.333		Boreal Forest	358.2	189.9	168.3	g/m2/yr	0.469849246	2004_Bond-Lamberty et al_Boreal_GCB
155	15	Canada, Thompson	55.883	-98.333		Boreal Forest	211.4	144.8	66.6	g/m2/yr	0.315042573	2004_Bond-Lamberty et al_Boreal_GCB
156	15	Canada, Thompson	55.883	-98.333		Boreal Forest	72.1	65.9	6.2	g/m2/yr	0.085991678	2004_Bond-Lamberty et al_Boreal_GCB
157	15	Canada, Thompson	55.883	-98.333		Boreal Forest	446.5	395.5	51	g/m2/yr	0.114221725	2004_Bond-Lamberty et al_Boreal_GCB
158	15	Canada, Thompson	55.883	-98.333		Boreal Forest	239	190.5	48.5	g/m2/yr	0.20292887	2004_Bond-Lamberty et al_Boreal_GCB
159	15	Canada, Thompson	55.883	-98.333		Boreal Forest	533.8	502.7	31.1	g/m2/yr	0.058261521	2004_Bond-Lamberty et al_Boreal_GCB
160	15	Canada, Thompson	55.883	-98.333		Boreal Forest	401.2	346	55.2	g/m2/yr	0.137587238	2004_Bond-Lamberty et al_Boreal_GCB
161	15	Canada, Thompson	55.883	-98.333		Boreal Forest	310.5	215.4	95.1	g/m2/yr	0.306280193	2004_Bond-Lamberty et al_Boreal_GCB
162	15	Canada, Thompson	55.883	-98.333		Boreal Forest	261.3	211.5	49.8	g/m2/yr	0.190585534	2004_Bond-Lamberty et al_Boreal_GCB
163	16	China	46.3167	132.1833		Grassland	1991.7	786.1	1205.6	g/m2/yr	0.605312045	2004_Ni_Grassland_PlantEcology
164	16	China	44.5833	117.5333		Grassland	3490.5	236.5	3254	g/m2/yr	0.932244664	2004_Ni_Grassland_PlantEcology
165	16	China	43.7137	116.6333		Grassland	1003.2	96.8	906.4	g/m2/yr	0.903508772	2004_Ni_Grassland_PlantEcology
166	16	China	43.7137	116.6333		Grassland	852.4	131.6	720.8	g/m2/yr	0.845612389	2004_Ni_Grassland_PlantEcology
167	16	China	43.7137	116.6333		Grassland	1174.1	207.3	966.8	g/m2/yr	0.82343923	2004_Ni_Grassland_PlantEcology
168	16	China	43.7137	116.6333		Grassland	432.8	167.4	265.4	g/m2/yr	0.613216266	2004_Ni_Grassland_PlantEcology
169	16	China	43.4333	116.0667		Grassland	1517.5	216	1301.5	g/m2/yr	0.857660626	2004_Ni_Grassland_PlantEcology
170	16	China	42.25	111.75		Grassland	1332.1	76.1	1256	g/m2/yr	0.942872157	2004_Ni_Grassland_PlantEcology
171	16	China	42.2167	111.85		Grassland	1782.9	131.7	1651.2	g/m2/yr	0.926131583	2004_Ni_Grassland_PlantEcology
172	16	China	42.2167	111.85		Grassland	1003.5	36.8	966.7	g/m2/yr	0.963328351	2004_Ni_Grassland_PlantEcology
173	16	China	36.6	109.85		Grassland	361.4	121.5	239.9	g/m2/yr	0.663807416	2004_Ni_Grassland_PlantEcology
174	16	China	36.6	109.85		Grassland	1810	988.4	821.6	g/m2/yr	0.453922652	2004_Ni_Grassland_PlantEcology
175	16	China	36.6	109.85		Grassland	6098.9	1132.5	4966.4	g/m2/yr	0.814310777	2004_Ni_Grassland_PlantEcology
176	16	China	36.6	109.85		Grassland	1330.4	138.9	1191.5	g/m2/yr	0.89559531	2004_Ni_Grassland_PlantEcology
177	16	China	36.6	109.85		Grassland	1203.8	185.7	1018.1	g/m2/yr	0.845738495	2004_Ni_Grassland_PlantEcology
178	16	China	36.6	109.85		Grassland	501.2	231.9	269.3	g/m2/yr	0.537310455	2004_Ni_Grassland_PlantEcology
179	16	China	44.7	120.85		Grassland	1085.7	223.7	862	g/m2/yr	0.793957815	2004_Ni_Grassland_PlantEcology
180	16	China	42.3833	110.3883		Grassland	620.4	15	605.4	g/m2/yr	0.97582205	2004_Ni_Grassland_PlantEcology
181	16	China	43.7167	116.6333		Grassland	446.4	266.7	179.7	g/m2/yr	0.402553763	2004_Ni_Grassland_PlantEcology
182	16	China	44.7833	116.5833		Grassland	2446.8	179.8	2267	g/m2/yr	0.926516266	2004_Ni_Grassland_PlantEcology
183	16	China	44.7833	116.5833		Grassland	2775.4	174.6	2600.8	g/m2/yr	0.937090149	2004_Ni_Grassland_PlantEcology
184	16	China	36	106.2833		Grassland	1342.1	672.6	669.5	g/m2/yr	0.498845094	2004_Ni_Grassland_PlantEcology
185	16	China	36	106.2833		Grassland	936.6	282.6	654	g/m2/yr	0.69827034	2004_Ni_Grassland_PlantEcology
186	16	China	37.3667	101.6333		Grassland	1420.7	286.6	1134.1	g/m2/yr	0.798268459	2004_Ni_Grassland_PlantEcology
187	16	China	37.3677	101.6333		Grassland	936.7	282.7	654	g/m2/yr	0.698195794	2004_Ni_Grassland_PlantEcology
188	16	China	37.6167	101.3667		Grassland	5973.2	368.4	5604.8	g/m2/yr	0.938324516	2004_Ni_Grassland_PlantEcology
189	16	China	37.6167	101.3667		Grassland	2996.5	418.5	2578	g/m2/yr	0.86033706	2004_Ni_Grassland_PlantEcology
190	16	China	37.6167	101.3667		Grassland	11701.6	518.4	11183.2	g/m2/yr	0.955698366	2004_Ni_Grassland_PlantEcology
191	16	China	40.4167	107.8333		Grassland	480.3	233.9	246.4	g/m2/yr	0.5130127	2004_Ni_Grassland_PlantEcology
192	16	China	45.05	121.45		Grassland	781.5	183	598.5	g/m2/yr	0.765834933	2004_Ni_Grassland_PlantEcology
193	16	China	39.7167	105.7833		Grassland	1642.8	881.7	761.1	g/m2/yr	0.463294375	2004_Ni_Grassland_PlantEcology
194	16	China	39.7167	105.7833		Grassland	1577.7	852.5	725.2	g/m2/yr	0.459656462	2004_Ni_Grassland_PlantEcology
195	16	China	39.7167	105.7833		Grassland	641.5	324	317.5	g/m2/yr	0.494933749	2004_Ni_Grassland_PlantEcology
196	16	China	37.6667	103.5333		Grassland	1714.9	274.9	1440	g/m2/yr	0.839699108	2004_Ni_Grassland_PlantEcology
197	16	China	37.6667	103.5333		Grassland	12583.9	1647.1	10936.8	g/m2/yr	0.86911053	2004_Ni_Grassland_PlantEcology
198	16	China	37.6667	103.5333		Grassland	6705.2	548.3	6156.9	g/m2/yr	0.918227644	2004_Ni_Grassland_PlantEcology
199	16	China	37.6667	103.5333		Grassland	5870.9	373	5497.9	g/m2/yr	0.9364663	2004_Ni_Grassland_PlantEcology
200	16	China	37.6667	103.5333		Grassland	4275.1	535.8	3739.3	g/m2/yr	0.874669598	2004_Ni_Grassland_PlantEcology
201	16	China	37.6667	103.5333		Grassland	3451.9	948.1	2503.8	g/m2/yr	0.725339668	2004_Ni_Grassland_PlantEcology
202	16	China	37.2	102.5		Grassland	1238.2	515.6	722.6	g/m2/yr	0.583589081	2004_Ni_Grassland_PlantEcology
203	16	China	36.8667	109.35		Grassland	175.7	46.6	129.1	g/m2/yr	0.734775185	2004_Ni_Grassland_PlantEcology
204	16	China	36.8667	109.35		Grassland	55.3	39.5	15.8	g/m2/yr	0.285714286	2004_Ni_Grassland_PlantEcology
205	16	China	39.1333	100.15		Grassland	408	255.3	152.7	g/m2/yr	0.374264706	2004_Ni_Grassland_PlantEcology
206	16	China	39.1333	100.15		Grassland	7772.1	546.1	7226	g/m2/yr	0.92973585	2004_Ni_Grassland_PlantEcology
207	16	China	39.1333	100.15		Grassland	4857.8	268.3	4589.5	g/m2/yr	0.944769237	2004_Ni_Grassland_PlantEcology
208	16	China	39.1333	100.15		Grassland	1263.1	140	1123.1	g/m2/yr	0.889161587	2004_Ni_Grassland_PlantEcology
209	16	China	34.65	100.2333		Grassland	1734.2	30.1	1704.1	g/m2/yr	0.982643294	2004_Ni_Grassland_PlantEcology
210	16	China	34.65	100.2333		Grassland	2817.1	26.4	2790.7	g/m2/yr	0.990628661	2004_Ni_Grassland_PlantEcology
211	16	China	34.65	100.2333		Grassland	12583.9	1647.1	10936.8	g/m2/yr	0.86911053	2004_Ni_Grassland_PlantEcology
212	16	China	37.6	107.2		Grassland	214.6	84.5	130.1	g/m2/yr	0.606244175	2004_Ni_Grassland_PlantEcology
213	16	China	43.7167	116.6333		Grassland	3352.4	117.5	3234.9	g/m2/yr	0.964950483	2004_Ni_Grassland_PlantEcology
214	16	China	43.7167	116.6333		Grassland	2810.8	265.1	2545.7	g/m2/yr	0.905685214	2004_Ni_Grassland_PlantEcology
215	16	China	43.7167	116.6333		Grassland	1632.8	118.9	1513.9	g/m2/yr	0.927180304	2004_Ni_Grassland_PlantEcology
216	16	China	43.7167	116.6333		Grassland	13347.8	520.3	12827.5	g/m2/yr	0.961019794	2004_Ni_Grassland_PlantEcology
217	16	China	43.7167	116.6333		Grassland	5457.2	1267.2	4190	g/m2/yr	0.767793007	2004_Ni_Grassland_PlantEcology
218	16	China	43.7167	116.6333		Grassland	841.8	502.3	339.5	g/m2/yr	0.403302447	2004_Ni_Grassland_PlantEcology
219	16	China	37.6667	103.5733		Grassland	12583.9	1647.1	10936.8	g/m2/yr	0.86911053	2004_Ni_Grassland_PlantEcology
220	16	China	37.6667	103.5733		Grassland	6708.2	548.3	6159.9	g/m2/yr	0.918264214	2004_Ni_Grassland_PlantEcology
221	16	China	37.6667	103.5733		Grassland	5871.9	373	5498.9	g/m2/yr	0.93647712	2004_Ni_Grassland_PlantEcology
222	16	China	37.6667	103.5733		Grassland	4275.1	535.8	3739.3	g/m2/yr	0.874669598	2004_Ni_Grassland_PlantEcology
223	16	China	37.6667	103.5733		Grassland	3451.9	948.1	2503.8	g/m2/yr	0.725339668	2004_Ni_Grassland_PlantEcology
224	16	China	37.6667	103.5733		Grassland	1016.2	235.8	780.4	g/m2/yr	0.767959063	2004_Ni_Grassland_PlantEcology
225	16	China	36.1	106.1167		Grassland	1647.9	477.6	1170.3	g/m2/yr	0.710176588	2004_Ni_Grassland_PlantEcology
226	16	China	42.3167	116		Grassland	1312.9	320.9	992	g/m2/yr	0.755579252	2004_Ni_Grassland_PlantEcology
227	16	China	36.8667	109.35		Grassland	349	98.6	250.4	g/m2/yr	0.71747851	2004_Ni_Grassland_PlantEcology
228	16	China	36.8667	109.35		Grassland	625.2	116.9	508.3	g/m2/yr	0.813019834	2004_Ni_Grassland_PlantEcology
229	17	Japan, Kyoto	35.3	135.7167		Temperate Forest	14.27937916	6.44	7.839379157	Mg/ha/yr	0.549	2004_Tateno et al_Deciduous forest_FEM
230	17	Japan, Kyoto	35.3	135.7167		Temperate Forest	8.912071535	5.98	2.932071535	Mg/ha/yr	0.329	2004_Tateno et al_Deciduous forest_FEM
231	17	Japan, Kyoto	35.3	135.7167		Temperate Forest	10.72164948	6.24	4.481649485	Mg/ha/yr	0.418	2004_Tateno et al_Deciduous forest_FEM
232	17	Japan, Kyoto	35.3	135.7167		Temperate Forest	11.2071535	7.52	3.687153502	Mg/ha/yr	0.329	2004_Tateno et al_Deciduous forest_FEM
233	17	Japan, Kyoto	35.3	135.7167		Temperate Forest	12.67857143	5.68	6.998571429	Mg/ha/yr	0.552	2004_Tateno et al_Deciduous forest_FEM
234	17	Japan, Kyoto	35.3	135.7167		Temperate Forest	11.03896104	6.8	4.238961039	Mg/ha/yr	0.384	2004_Tateno et al_Deciduous forest_FEM
235	17	Japan, Kyoto	35.3	135.7167		Temperate Forest	12.34910277	7.57	4.779102773	Mg/ha/yr	0.387	2004_Tateno et al_Deciduous forest_FEM
236	17	Japan, Kyoto	35.3	135.7167		Temperate Forest	11.33226324	7.06	4.272263242	Mg/ha/yr	0.377	2004_Tateno et al_Deciduous forest_FEM
237	17	Japan, Kyoto	35.3	135.7167		Temperate Forest	10.21276596	8.64	1.572765957	Mg/ha/yr	0.154	2004_Tateno et al_Deciduous forest_FEM
238	17	Japan, Kyoto	35.3	135.7167		Temperate Forest	10.66492829	8.18	2.484928292	Mg/ha/yr	0.233	2004_Tateno et al_Deciduous forest_FEM
239	18	Belgium, Brasschaat	51.3	4.5167		Temperate Forest	8.1	4.5	3.6	Mg/ha/yr	0.444444444	2005_Yuste_et al_Boreal_TP
240	18	Belgium, Brasschaat	51.3	4.5167		Temperate Forest	17.7	13.9	3.8	Mg/ha/yr	0.214689266	2005_Yuste_et al_Boreal_TP
241	19	Thailand, Klong Hoi Khong	6.33	100.93		Grassland	1330.25	635.73	694.52	Mg DM/ha/yr	0.52209735	2006_Hui_et_al_Grassland_NewPhytologist
242	19	Kenya, Nairobi	-1.33	36.83		Grassland	398.87	236.72	162.15	Mg DM/ha/yr	0.406523429	2006_Hui_et_al_Grassland_NewPhytologist
243	19	USA, Jornada	32.6	-106.85		Grassland	309.7	81.62	228.08	Mg DM/ha/yr	0.736454634	2006_Hui_et_al_Grassland_NewPhytologist
244	19	Mexico, Montecillo	19.46	-98.91		Grassland	1986.18	739.88	1246.3	Mg DM/ha/yr	0.627485928	2006_Hui_et_al_Grassland_NewPhytologist
245	19	USA, Osage	36.95	-96.55		Grassland	1165.96	295.38	870.58	Mg DM/ha/yr	0.746663693	2006_Hui_et_al_Grassland_NewPhytologist
246	19	Russia, Otradnoe	60.83	30.25		Grassland	935.23	243.13	692.1	Mg DM/ha/yr	0.740031864	2006_Hui_et_al_Grassland_NewPhytologist
247	19	USA, BioCON	45.4	-93.2		Grassland	1352	408	944	Mg DM/ha/yr	0.698224852	2006_Hui_et_al_Grassland_NewPhytologist
248	19	China, Haibei	37.22	101.38		Grassland	1202.28	303.4	898.88	Mg DM/ha/yr	0.747646139	2006_Hui_et_al_Grassland_NewPhytologist
249	19	Canada, Matador	50.7	-102.72		Grassland	2524.96	567.96	1957	Mg DM/ha/yr	0.775061783	2006_Hui_et_al_Grassland_NewPhytologist
250	19	China, Tumugi	46.1	123		Grassland	1153.69	155.18	998.51	Mg DM/ha/yr	0.865492463	2006_Hui_et_al_Grassland_NewPhytologist
251	19	Kazakhstan, Shortandy	51.67	71		Grassland	2506.37	359.67	2146.7	Mg DM/ha/yr	0.856497644	2006_Hui_et_al_Grassland_NewPhytologist
252	19	Russia, Tuva	51.83	94.42		Grassland	768.47	115.8	652.67	Mg DM/ha/yr	0.849310969	2006_Hui_et_al_Grassland_NewPhytologist
253	20	Canada, Saskatchewan	53.917	-106.83		Boreal Forest	3.9	1	2.8	Mg/ha/yr	0.717948718	2006_Kalyn_et al_Boreal_AFM
254	20	Canada, Saskatchewan	53.917	-106.83		Boreal Forest	4.9	2.8	2.1	Mg/ha/yr	0.428571429	2006_Kalyn_et al_Boreal_AFM
255	20	Canada, Saskatchewan	53.917	-106.83		Boreal Forest	2.4	0.9	1.5	Mg/ha/yr	0.625	2006_Kalyn_et al_Boreal_AFM
256	20	Canada, Saskatchewan	53.917	-106.83		Boreal Forest	3.3	0.9	2.4	Mg/ha/yr	0.727272727	2006_Kalyn_et al_Boreal_AFM
257	21	USA, Kentucky	37.52	-83.13		Temperate Forest	1533.24	515.25	1017.99	g/m2/yr	0.663946936	2006_Newman_et_al_Deciduous_Ecosystems
258	21	USA, Kentucky	37.52	-83.13		Temperate Forest	1574.35	789.83	784.52	g/m2/yr	0.49831359	2006_Newman_et_al_Deciduous_Ecosystems
259	21	USA, Kentucky	37.52	-83.13		Temperate Forest	2054.45	671.19	1383.26	g/m2/yr	0.673299423	2006_Newman_et_al_Deciduous_Ecosystems
260	21	USA, Kentucky	37.52	-83.13		Temperate Forest	1826.28	827.12	999.16	g/m2/yr	0.547101211	2006_Newman_et_al_Deciduous_Ecosystems
261	21	USA, Kentucky	37.52	-83.13		Temperate Forest	2073.37	1077.97	995.4	g/m2/yr	0.480087973	2006_Newman_et_al_Deciduous_Ecosystems
262	21	USA, Kentucky	37.52	-83.13		Temperate Forest	1485.09	745.76	739.33	g/m2/yr	0.497835148	2006_Newman_et_al_Deciduous_Ecosystems
263	21	USA, Kentucky	37.52	-83.13		Temperate Forest	2079.78	1155.93	923.85	g/m2/yr	0.444205637	2006_Newman_et_al_Deciduous_Ecosystems
264	21	USA, Kentucky	37.52	-83.13		Temperate Forest	2149.42	1037.29	1112.13	g/m2/yr	0.517409348	2006_Newman_et_al_Deciduous_Ecosystems
265	22	Canada	-	-	9	Cropland	-	-	-	-	0.183	2007_Bolinder_Croplands_AEE
266	22	Canada	-	-	9	Cropland	-	-	-	-	0.196	2007_Bolinder_Croplands_AEE
267	22	Canada	-	-	9	Cropland	-	-	-	-	0.149	2007_Bolinder_Croplands_AEE
268	22	Canada	-	-	9	Cropland	-	-	-	-	0.398	2007_Bolinder_Croplands_AEE
269	22	Canada	-	-	9	Cropland	-	-	-	-	0.234	2007_Bolinder_Croplands_AEE
270	22	Canada	-	-	9	Cropland	-	-	-	-	0.125	2007_Bolinder_Croplands_AEE
271	22	Canada	-	-	9	Cropland	-	-	-	-	0.348	2007_Bolinder_Croplands_AEE
272	22	Canada	-	-	9	Cropland	-	-	-	-	0.227	2007_Bolinder_Croplands_AEE
273	22	Canada	-	-	9	Cropland	-	-	-	-	0.241	2007_Bolinder_Croplands_AEE
274	22	Canada	-	-	4	Grassland	-	-	-	-	0.508	2007_Bolinder_Croplands_AEE
275	22	Canada	-	-	4	Grassland	-	-	-	-	0.559	2007_Bolinder_Croplands_AEE
276	22	Canada	-	-	4	Grassland	-	-	-	-	0.429	2007_Bolinder_Croplands_AEE
277	22	Canada	-	-	4	Grassland	-	-	-	-	0.702	2007_Bolinder_Croplands_AEE
278	22	Canada	-	-	4	Grassland	-	-	-	-	0.767	2007_Bolinder_Croplands_AEE
279	22	Canada	-	-	4	Grassland	-	-	-	-	0.228	2007_Bolinder_Croplands_AEE
280	23	USA, Yellowstone	44.97	-110.69		Grassland	1042	199.37	842.63	g/m2/yr	0.808666027	2007_Frank_Grassland_Oecologia
281	23	USA, Yellowstone	44.97	-110.69		Grassland	872.73	191.85	680.88	g/m2/yr	0.780172562	2007_Frank_Grassland_Oecologia
282	23	USA, Yellowstone	44.97	-110.69		Grassland	643.26	210.66	432.6	g/m2/yr	0.672511893	2007_Frank_Grassland_Oecologia
283	23	USA, Yellowstone	44.97	-110.69		Grassland	812.54	169.28	643.26	g/m2/yr	0.791665641	2007_Frank_Grassland_Oecologia
284	23	USA, Yellowstone	44.97	-110.69		Grassland	831.35	188.09	643.26	g/m2/yr	0.773753533	2007_Frank_Grassland_Oecologia
285	23	USA, Yellowstone	44.97	-110.69		Grassland	586.83	195.61	391.22	g/m2/yr	0.666666667	2007_Frank_Grassland_Oecologia
286	24	New Zealand	-	-	3	Temperate Forest	2060	1580	480	g/m2/yr	0.233009709	2007_Litton_et al_Forest_Review_GCB
287	24	New Zealand	-	-	3	Temperate Forest	1260	900	360	g/m2/yr	0.285714286	2007_Litton_et al_Forest_Review_GCB
288	24	Australia, Canberra	-	-	3	Temperate Forest	903	599	304	g/m2/yr	0.336655592	2007_Litton_et al_Forest_Review_GCB
289	24	Australia, Canberra	-	-	3	Temperate Forest	1141	750	391	g/m2/yr	0.342681858	2007_Litton_et al_Forest_Review_GCB
290	24	Australia, Canberra	-	-	3	Temperate Forest	1720	1291	429	g/m2/yr	0.249418605	2007_Litton_et al_Forest_Review_GCB
291	24	USA, NC	-	-	3	Temperate Forest	556	357	199	g/m2/yr	0.357913669	2007_Litton_et al_Forest_Review_GCB
292	24	USA, NC	-	-	3	Temperate Forest	680	453	227	g/m2/yr	0.333823529	2007_Litton_et al_Forest_Review_GCB
293	24	USA, NC	-	-	3	Temperate Forest	1032	706	326	g/m2/yr	0.315891473	2007_Litton_et al_Forest_Review_GCB
294	24	USA, NC	-	-	3	Temperate Forest	1124	840	284	g/m2/yr	0.252669039	2007_Litton_et al_Forest_Review_GCB
295	24	USA, Central OR	-	-	3	Temperate Forest	357	76	281	g/m2/yr	0.787114846	2007_Litton_et al_Forest_Review_GCB
296	24	USA, Central OR	-	-	3	Temperate Forest	472	173	299	g/m2/yr	0.633474576	2007_Litton_et al_Forest_Review_GCB
297	24	USA, FL	-	-	3	Temperate Forest	444	199	245	g/m2/yr	0.551801802	2007_Litton_et al_Forest_Review_GCB
298	24	USA, FL	-	-	3	Temperate Forest	994	686	308	g/m2/yr	0.309859155	2007_Litton_et al_Forest_Review_GCB
299	24	-	-	-	3	Temperate Forest	252	132	120	g/m2/yr	0.476190476	2007_Litton_et al_Forest_Review_GCB
300	24	-	-	-	3	Temperate Forest	229	115	114	g/m2/yr	0.497816594	2007_Litton_et al_Forest_Review_GCB
301	24	-	-	-	3	Temperate Forest	416	342	74	g/m2/yr	0.177884615	2007_Litton_et al_Forest_Review_GCB
302	24	-	-	-	3	Temperate Forest	302	142	160	g/m2/yr	0.529801325	2007_Litton_et al_Forest_Review_GCB
303	24	-	-	-	3	Temperate Forest	244	122	122	g/m2/yr	0.5	2007_Litton_et al_Forest_Review_GCB
304	24	-	-	-	3	Temperate Forest	440	361	79	g/m2/yr	0.179545455	2007_Litton_et al_Forest_Review_GCB
305	24	USA, TN	-	-	3	Temperate Forest	727	539	188	g/m2/yr	0.258596974	2007_Litton_et al_Forest_Review_GCB
306	24	USA, TN	-	-	3	Temperate Forest	1049	529	520	g/m2/yr	0.4957102	2007_Litton_et al_Forest_Review_GCB
307	24	USA, MA	-	-	3	Temperate Forest	565	320	245	g/m2/yr	0.433628319	2007_Litton_et al_Forest_Review_GCB
308	24	USA, MI	-	-	3	Temperate Forest	639	338	301	g/m2/yr	0.471048513	2007_Litton_et al_Forest_Review_GCB
309	24	USA, WI	-	-	3	Temperate Forest	511	300	211	g/m2/yr	0.412915851	2007_Litton_et al_Forest_Review_GCB
310	24	New Zealand	-	-	3	Temperate Forest	1680	1400	280	g/m2/yr	0.166666667	2007_Litton_et al_Forest_Review_GCB
311	24	New Zealand	-	-	3	Temperate Forest	900	650	250	g/m2/yr	0.277777778	2007_Litton_et al_Forest_Review_GCB
312	24	USA, TN	-	-	3	Temperate Forest	726	352	374	g/m2/yr	0.515151515	2007_Litton_et al_Forest_Review_GCB
313	24	USA, NY	-	-	3	Temperate Forest	531	381	150	g/m2/yr	0.282485876	2007_Litton_et al_Forest_Review_GCB
314	25	China, Inner Mongolia	-	-	4	Grassland	294.7368421	112	182.7368421	g/m2/yr	0.62	2008_Gao et al_Grassland_PS
315	25	China, Inner Mongolia	-	-	4	Grassland	235.7142857	99	136.7142857	g/m2/yr	0.58	2008_Gao et al_Grassland_PS
316	25	China, Inner Mongolia	-	-	4	Grassland	183.3333333	77	106.3333333	g/m2/yr	0.58	2008_Gao et al_Grassland_PS
317	25	China, Inner Mongolia	-	-	4	Grassland	314.7058824	107	207.7058824	g/m2/yr	0.66	2008_Gao et al_Grassland_PS
318	25	China, Inner Mongolia	-	-	4	Grassland	266.6666667	96	170.6666667	g/m2/yr	0.64	2008_Gao et al_Grassland_PS
319	25	China, Inner Mongolia	-	-	4	Grassland	220.5882353	75	145.5882353	g/m2/yr	0.66	2008_Gao et al_Grassland_PS
320	26	World	-	-	7	Tundra	1.2	0.6	0.6	Pg	0.5	2008_Grosso et al_Model_Ecology
321	26	World	-	-	6	Boreal Forest	6	4	2	Pg	0.333333333	2008_Grosso et al_Model_Ecology
322	26	World	-	-	3	Temperate Forest	6.6	4.2	2.4	Pg	0.363636364	2008_Grosso et al_Model_Ecology
323	26	World	-	-	3	Temperate Forest	1.2	0.8	0.4	Pg	0.333333333	2008_Grosso et al_Model_Ecology
324	26	World	-	-	4	Grassland	1.6	0.8	0.8	Pg	0.5	2008_Grosso et al_Model_Ecology
325	26	World	-	-	2	Tropical grassland	12.1	7.2	4.9	Pg	0.404958678	2008_Grosso et al_Model_Ecology
326	26	World	-	-	1	Tropical forest	15.2	9.6	5.6	Pg	0.368421053	2008_Grosso et al_Model_Ecology
327	26	World	-	-	8	Desert	1	0.4	0.6	Pg	0.6	2008_Grosso et al_Model_Ecology
328	27	Colombia, Agua Pudre plot E	-3.72	-70.3		Tropical forest	11.3	8.4	3	Mg/ha/yr	0.265486726	2009_Aragao et al_Amazon_Biogeosciences
329	27	Colombia, Agua Pudre plot U	-3.73	-70.4		Tropical forest	11.7	8.6	3	Mg/ha/yr	0.256410256	2009_Aragao et al_Amazon_Biogeosciences
330	27	Brazil, Caxiuana	-1.72	-51.5		Tropical forest	10.9	6.7	4.2	Mg/ha/yr	0.385321101	2009_Aragao et al_Amazon_Biogeosciences
331	27	Brazil, Caxiuana	-1.72	-51.5		Tropical forest	11.6	7.2	4.4	Mg/ha/yr	0.379310345	2009_Aragao et al_Amazon_Biogeosciences
332	27	Brazil, Caxiuana Terra	-1.72	-51.5		Tropical forest	17.1	9	8.1	Mg/ha/yr	0.473684211	2009_Aragao et al_Amazon_Biogeosciences
333	27	Brazil, Manaus	-2.5	-60		Tropical forest	11.4	7.3	4.1	Mg/ha/yr	0.359649123	2009_Aragao et al_Amazon_Biogeosciences
334	27	Peru, Tambopata	-12.8	-69.7		Tropical forest	14.4	11.4	3	Mg/ha/yr	0.208333333	2009_Aragao et al_Amazon_Biogeosciences
335	27	Peru, Tambopata	-12.9	-69.8		Tropical forest	16.9	9.5	7.4	Mg/ha/yr	0.437869822	2009_Aragao et al_Amazon_Biogeosciences
336	27	Brazil, Tapajos	-2.5	-55		Tropical forest	13.8	8.4	5.4	Mg/ha/yr	0.391304348	2009_Aragao et al_Amazon_Biogeosciences
337	27	Colombia, Zafire	-4	-69.9		Tropical forest	9.3	5.1	4.2	Mg/ha/yr	0.451612903	2009_Aragao et al_Amazon_Biogeosciences
338	28	Sweden, Abisko	68.35	18.8167		Tundra	282	244	38	g/m2/yr	0.134751773	2009_Campioli et al_Tundra_Ecosystems
339	28	Sweden, Abisko	68.35	18.8167		Tundra	214	183	31	g/m2/yr	0.144859813	2009_Campioli et al_Tundra_Ecosystems
340	29	Peru, Cusco	-13.19	-71.5869		Tropical forest	5.09	3.6	1.48	Mg/ha/yr	0.290766208	2010_Girardin et al_Tropical Forest_GCB
341	29	Peru, Cusco	-13.1094	-71.5997		Tropical forest	4.11	2.59	1.52	Mg/ha/yr	0.369829684	2010_Girardin et al_Tropical Forest_GCB
342	29	Peru, Cusco	-13.1083	-71.5892		Tropical forest	5.98	4.03	1.96	Mg/ha/yr	0.327759197	2010_Girardin et al_Tropical Forest_GCB
343	29	Peru, Cusco	-13.0733	-71.5583		Tropical forest	4.5	2.54	1.96	Mg/ha/yr	0.435555556	2010_Girardin et al_Tropical Forest_GCB
344	29	Peru, Cusco	-13.0711	-71.555		Tropical forest	5.97	2.55	3.43	Mg/ha/yr	0.574539363	2010_Girardin et al_Tropical Forest_GCB
345	29	Peru, Cusco	-13.0489	-71.5369		Tropical forest	7.06	5.03	2.04	Mg/ha/yr	0.288951841	2010_Girardin et al_Tropical Forest_GCB
346	29	Peru, Tono	-12.9592	-71.5658		Tropical forest	7.07	4.37	2.7	Mg/ha/yr	0.381895332	2010_Girardin et al_Tropical Forest_GCB
347	29	Peru, Madre de Dios	-12.8364	-69.2792		Tropical forest	16.9	9.5	7.4	Mg/ha/yr	0.437869822	2010_Girardin et al_Tropical Forest_GCB
348	29	Peru, Madre de Dios	-12.83	-69.2711		Tropical forest	13.6	8.24	5.4	Mg/ha/yr	0.397058824	2010_Girardin et al_Tropical Forest_GCB
349	30	China, Inner Mongolia	43.6333	116.7		Grassland	192	77	115	g/m2/yr	0.598958333	2011_Gao et al_Grassland_Oecologia
350	30	China, Inner Mongolia	43.6333	116.7		Grassland	188	79	109	g/m2/yr	0.579787234	2011_Gao et al_Grassland_Oecologia
351	30	China, Inner Mongolia	43.6333	116.7		Grassland	391	172	219	g/m2/yr	0.560102302	2011_Gao et al_Grassland_Oecologia
352	30	China, Inner Mongolia	43.6333	116.7		Grassland	432	251	181	g/m2/yr	0.418981481	2011_Gao et al_Grassland_Oecologia
353	31	China, Inner Mongolia	43.9667	116.3667		Grassland	509.39	382.04	127.35	g/m2/yr	0.25	2011_Li et al_Grassland_PlantSoil
354	31	China, Inner Mongolia	43.9667	116.3667		Grassland	617.14	494.69	122.45	g/m2/yr	0.2	2011_Li et al_Grassland_PlantSoil
355	31	China, Inner Mongolia	43.9667	116.3667		Grassland	925.71	695.51	230.2	g/m2/yr	0.25	2011_Li et al_Grassland_PlantSoil
356	31	China, Inner Mongolia	43.9667	116.3667		Grassland	1204.9	1028.57	176.33	g/m2/yr	0.15	2011_Li et al_Grassland_PlantSoil
357	31	China, Inner Mongolia	43.9667	116.3667		Grassland	318.37	156.74	161.63	g/m2/yr	0.51	2011_Li et al_Grassland_PlantSoil
358	31	China, Inner Mongolia	43.9667	116.3667		Grassland	328.16	166.53	161.63	g/m2/yr	0.5	2011_Li et al_Grassland_PlantSoil
359	31	China, Inner Mongolia	43.9667	116.3667		Grassland	700.41	416.33	284.08	g/m2/yr	0.4	2011_Li et al_Grassland_PlantSoil
360	31	China, Inner Mongolia	43.9667	116.3667		Grassland	798.36	568.16	230.2	g/m2/yr	0.29	2011_Li et al_Grassland_PlantSoil
361	32	Brazil, Manaus	-2.967	-60.358		Tropical forest	10.1	7.3	2.8	Mg/ha/yr	0.277227723	2009_Malhi et al_Amazon_GCB
362	32	Brazil, Tapajos	-2.741	-54.91		Tropical forest	14.4	11.4	3	Mg/ha/yr	0.208333333	2009_Malhi et al_Amazon_GCB
363	32	Brazil, Caxiuana	-1.336	-51.215		Tropical forest	10	7.2	2.8	Mg/ha/yr	0.28	2009_Malhi et al_Amazon_GCB
364	33	Indonesia, Sulawesi	-1.4933	120.0567		Tropical forest	6.7	5.9	0.9	Mg/ha/yr	0.134328358	2009_Hertel et al_Tropical_FEM
365	33	USA, Hawai'i	-	-	1	Tropical forest	12.2	10.5	1.7	Mg/ha/yr	0.139344262	2009_Hertel et al_Tropical_FEM
366	33	USA, Hawai'i	-	-	1	Tropical forest	8.8	8	0.8	Mg/ha/yr	0.090909091	2009_Hertel et al_Tropical_FEM
367	33	USA, Hawai'i	-	-	1	Tropical forest	11.4	9.7	1.7	Mg/ha/yr	0.149122807	2009_Hertel et al_Tropical_FEM
368	33	USA, Hawai'i	-	-	1	Tropical forest	17.4	9	8.4	Mg/ha/yr	0.482758621	2009_Hertel et al_Tropical_FEM
369	33	USA, Hawai'i	-	-	1	Tropical forest	14.9	7.9	7	Mg/ha/yr	0.469798658	2009_Hertel et al_Tropical_FEM
370	33	USA, Hawai'i	-	-	1	Tropical forest	15.5	10.4	5.1	Mg/ha/yr	0.329032258	2009_Hertel et al_Tropical_FEM
371	33	USA, Hawai'i	-	-	1	Tropical forest	14.5	8.3	6.2	Mg/ha/yr	0.427586207	2009_Hertel et al_Tropical_FEM
372	33	USA, Hawai'i	-	-	1	Tropical forest	19.3	13.8	5.5	Mg/ha/yr	0.284974093	2009_Hertel et al_Tropical_FEM
373	33	Mexico, Los Tuxtlas	-	-	1	Tropical forest	16.1	14.1	2	Mg/ha/yr	0.124223602	2009_Hertel et al_Tropical_FEM
374	33	S Ecuador	-	-	1	Tropical forest	11.1	9.4	1.7	Mg/ha/yr	0.153153153	2009_Hertel et al_Tropical_FEM
375	34	India, Kanara	12.5	75.5833		Tropical forest	22.3	19.6	2.7	Mg/ha/yr	0.121076233	2010_Bargali et al_India_CurrentSci
376	34	India, Kanara	12.5	75.5833		Tropical forest	26.3	22.7	3.6	Mg/ha/yr	0.136882129	2010_Bargali et al_India_CurrentSci
377	34	India, Kanara	12.5	75.5833		Tropical forest	18.7	16.5	2.2	Mg/ha/yr	0.117647059	2010_Bargali et al_India_CurrentSci
378	34	India, Kanara	12.5	75.5833		Tropical forest	25.5	22.4	3.1	Mg/ha/yr	0.121568627	2010_Bargali et al_India_CurrentSci
379	35	China, Fujian	26.1917	117.4333		Subtropical Forest	11.199	6.528	4.671	Mg/ha/yr	0.417090812	2007_Yang_SoilR&Cbalanc
380	35	China, Fujian	26.1917	117.4333		Subtropical Forest	13.437	9.927	3.51	Mg/ha/yr	0.261219022	2007_Yang_SoilR&Cbalanc
381	35	China, Fujian	26.1917	117.4333		Subtropical Forest	6.547	4.834	1.713	Mg/ha/yr	0.261646556	2007_Yang_SoilR&Cbalanc
382	36	Colombia, Porce	6.7603	-75.1078		Tropical forest	12.76	11.06	1.7	Mg/ha/yr	0.13322884	2007_Sierra et al_Tropical_GCB
383	37	Mexico, Chamela	19.5	-105.05		Tropical forest	11.185	6.111	5.074	Mg/ha/yr	0.453643272	1996_Martinez-Yrizar et al_Tropical_JTF
384	37	Mexico, Chamela	19.5	-105.05		Tropical forest	11.463	6.272	5.191	Mg/ha/yr	0.452848295	1996_Martinez-Yrizar et al_Tropical_JTF
385	37	Mexico, Chamela	19.5	-105.05		Tropical forest	13.531	8.082	5.449	Mg/ha/yr	0.4027049	1996_Martinez-Yrizar et al_Tropical_JTF
386	38	Hawaii, Thurston	-	-	1	Tropical forest	1577	1053	524	g/m2/yr	0.332276474	2001_Ostertag_Hawaiian_Ecology
387	38	Hawaii, Laupahoehoe	-	-	1	Tropical forest	1604	970	634	g/m2/yr	0.395261845	2001_Ostertag_Hawaiian_Ecology
388	38	Hawaii, Koke'e	-	-	1	Tropical forest	1514	801	713	g/m2/yr	0.470937913	2001_Ostertag_Hawaiian_Ecology
389	39	China, Xishuangbanna	21.9275	101.2653		Tropical forest	8.8	8.13	0.67	Mg/ha/yr	0.076136364	2010_Tan_et al_XiShuangBanNa_JRG
390	40	Hawaii	19.518	-155.369		Tropical forest	1.571	1.053	0.518	kg/m2/yr	0.329726289	1999_Herbert_Tropical_Ecosystems
391	40	Hawaii	19.983	-155.402		Tropical forest	1.599	0.973	0.626	kg/m2/yr	0.391494684	1999_Herbert_Tropical_Ecosystems
392	40	Hawaii	20.179	-155.775		Tropical forest	1.78	0.921	0.859	kg/m2/yr	0.48258427	1999_Herbert_Tropical_Ecosystems
393	40	Hawaii	21.156	-156.995		Tropical forest	1.961	1.396	0.565	kg/m2/yr	0.288118307	1999_Herbert_Tropical_Ecosystems
394	40	Hawaii	22.075	-159.511		Tropical forest	1.507	0.797	0.71	kg/m2/yr	0.471134705	1999_Herbert_Tropical_Ecosystems
395	41	South Ecuadorian	-4.115	-78.967		Tropical forest	6.4	5.26	1.14	Mg/ha/yr	0.178125	2011_Moser et al_Tropical_GCB
396	41	South Ecuadorian	-4.1117	-78.97		Tropical forest	6.34	4.46	1.88	Mg/ha/yr	0.296529968	2011_Moser et al_Tropical_GCB
397	41	South Ecuadorian	-3.9764	-79.0775		Tropical forest	6.08	4.62	1.46	Mg/ha/yr	0.240131579	2011_Moser et al_Tropical_GCB
398	41	South Ecuadorian	-3.9886	-79.0758		Tropical forest	3.85	1.95	1.9	Mg/ha/yr	0.493506494	2011_Moser et al_Tropical_GCB
399	41	South Ecuadorian	-4.1119	-79.1763		Tropical forest	6.56	1.44	5.12	Mg/ha/yr	0.780487805	2011_Moser et al_Tropical_GCB
400	42	USA, Okalahoma	34.9833	-97.5167		Grassland	510.8997418	214.0669918	296.83275	g/m2/yr	0.581	2012_Xu et al_Grassland_GCB
401	42	USA, Okalahoma	34.9833	-97.5167		Grassland	626.406406	249.936156	376.47025	g/m2/yr	0.601	2012_Xu et al_Grassland_GCB
402	42	USA, Okalahoma	34.9833	-97.5167		Grassland	575.2569767	204.2162267	371.04075	g/m2/yr	0.645	2012_Xu et al_Grassland_GCB
403	42	USA, Okalahoma	34.9833	-97.5167		Grassland	539.3034157	168.2626657	371.04075	g/m2/yr	0.688	2012_Xu et al_Grassland_GCB
404	43	Brazil, Caxiuana	-1.7167	-51.45		Tropical forest	13.57	9.34	4.23	Mg/ha/yr	0.311717023	2014_Doughty et al_Amazon_PED
405	43	Brazil, Caxiuana	-1.7167	-51.45		Tropical forest	15.77	8.83	6.94	Mg/ha/yr	0.440076094	2014_Doughty et al_Amazon_PED
406	44	Peru, Esperanza	-13.1903	-71.597		Tropical forest	7.05	5.32	1.73	Mg/ha/yr	0.245390071	2014_Girardin et al_Peru_PED
407	44	Peru, Wayqecha	-13.1904	-71.587		Tropical forest	8.04	5.89	2.15	Mg/ha/yr	0.267412935	2014_Girardin et al_Peru_PED
408	45	Peru, Cusco	-13.049	-71.537		Tropical forest	11.94	9.44	2.5	Mg/ha/yr	0.209380235	2014_Huasco et al_Peru_PED
409	45	Peru, Cusco	-13.047	-71.542		Tropical forest	7.92	6.34	1.58	Mg/ha/yr	0.199494949	2014_Huasco et al_Peru_PED
410	46	Peru, Madre de Dios	-12.8303	-69.2705		Tropical forest	15.01	9.96	5.05	Mg/ha/yr	0.336442372	2014_Malhi et al_Peru_PED
411	46	Peru, Madre de Dios	-12.8303	-69.2705		Tropical forest	14.21	11.58	2.63	Mg/ha/yr	0.185080929	2014_Malhi et al_Peru_PED
412	47	Japan	32.05	131.2		Subtropical Forest	16.96	10.84	6.12	Mg/ha/yr	0.360849057	2015_Do et al_Japan_ER
413	47	Japan	32.05	131.2		Subtropical Forest	6.22	4.81	1.41	g/m2/day	0.226688103	2015_Do et al_Japan_ER
414	47	India	25.9167	91.88		Subtropical Forest	4.79	4.41	0.38	g/m2/day	0.079331942	2015_Do et al_Japan_ER
415	47	Japan	35.3	135.7167		Subtropical Forest	3.07	1.92	1.15	g/m2/day	0.374592834	2015_Do et al_Japan_ER
416	47	Japan	36.1333	137.3667		Subtropical Forest	2.15	1.59	0.56	g/m2/day	0.260465116	2015_Do et al_Japan_ER
417	48	Amazon	-3.95	-73.4333		Tropical forest	8.94	7.98	0.96	Mg/ha/yr	0.10738255	2015_Malhi et al_Amazon_GCB
418	48	Amazon	-3.9543	-73.4267		Tropical forest	10.47	8.61	1.86	Mg/ha/yr	0.17765043	2015_Malhi et al_Amazon_GCB
419	48	Amazon	-12.8309	-69.2705		Tropical forest	11.16	7.25	3.91	Mg/ha/yr	0.350358423	2015_Malhi et al_Amazon_GCB
420	48	Amazon	-12.8385	-69.296		Tropical forest	11.26	8.2	3.06	Mg/ha/yr	0.271758437	2015_Malhi et al_Amazon_GCB
421	48	Amazon	-16.0158	-62.7301		Tropical forest	13.58	9.89	3.69	Mg/ha/yr	0.271723122	2015_Malhi et al_Amazon_GCB
422	48	Amazon	-16.0158	-62.7301		Tropical forest	14.22	12.1	2.12	Mg/ha/yr	0.149085795	2015_Malhi et al_Amazon_GCB
423	48	Amazon	-1.716	-51.457		Tropical forest	14.12	11.08	3.04	Mg/ha/yr	0.21529745	2015_Malhi et al_Amazon_GCB
424	48	Amazon	-1.7369	-51.46194		Tropical forest	14.42	10.91	3.51	Mg/ha/yr	0.243411928	2015_Malhi et al_Amazon_GCB
425	48	Amazon	-13.0765	-52.3858		Tropical forest	15.01	10.45	4.56	Mg/ha/yr	0.303797468	2015_Malhi et al_Amazon_GCB
426	48	Amazon	-13.0765	-52.5858		Tropical forest	15.51	11.46	4.05	Mg/ha/yr	0.261121857	2015_Malhi et al_Amazon_GCB
427	49	Italy	45.9564	11.2811		Temperate Forest	1568	770	798	g/m2/yr	0.508928571	2016_Martinez et al_Geoderma
428	49	Italy	46.0147	11.0458		Grassland	528	155	373	g/m2/yr	0.706439394	2016_Martinez et al_Geoderma
429	50	Korea	37.7489	128.1528		Temperate Forest	14.68	12.08	2.6	Mg/ha/yr	0.177111717	2017_An et al_PLOSone
430	50	Korea	37.7489	128.1528		Temperate Forest	16.54	12.87	3.67	Mg/ha/yr	0.221886336	2017_An et al_PLOSone
431	50	Korea	37.7489	128.1528		Temperate Forest	18.1	14.28	3.82	Mg/ha/yr	0.211049724	2017_An et al_PLOSone
432	50	Korea	37.7489	128.1528		Temperate Forest	20.71	11.46	9.25	Mg/ha/yr	0.446644133	2017_An et al_PLOSone
433	50	Korea	37.7489	128.1528		Temperate Forest	21.08	12.78	8.3	Mg/ha/yr	0.39373814	2017_An et al_PLOSone
434	50	Korea	37.7489	128.1528		Temperate Forest	18.78	10.54	8.24	Mg/ha/yr	0.438764643	2017_An et al_PLOSone
435	50	Korea	37.7489	128.1528		Temperate Forest	14.43	9.3	5.13	Mg/ha/yr	0.355509356	2017_An et al_PLOSone
436	50	Korea	37.7489	128.1528		Temperate Forest	16.36	11.4	4.96	Mg/ha/yr	0.303178484	2017_An et al_PLOSone
437	50	Korea	37.7489	128.1528		Temperate Forest	18.91	14.79	4.12	Mg/ha/yr	0.217874141	2017_An et al_PLOSone
438	51	Amazon	-12.64957	-71.26267		Tropical forest	11.34	13.86	2.52	Mg/ha/yr	0.222222222	2017_Malhi et al_Tropical_NP
439	51	Amazon	-12.6383	-71.2745		Tropical forest	9.42	11.34	1.92	Mg/ha/yr	0.203821656	2017_Malhi et al_Tropical_NP
440	51	Amazon	-12.9592	-71.5658		Tropical forest	9.9	12.61	2.71	Mg/ha/yr	0.273737374	2017_Malhi et al_Tropical_NP
441	51	Amazon	-13.0491	-71.5365		Tropical forest	12.08	14.61	2.53	Mg/ha/yr	0.209437086	2017_Malhi et al_Tropical_NP
442	51	Amazon	-13.0475	-71.5423		Tropical forest	8.01	9.66	1.65	Mg/ha/yr	0.205992509	2017_Malhi et al_Tropical_NP
443	51	Amazon	-13.0702	-71.5559		Tropical forest	7.98	11.41	3.43	Mg/ha/yr	0.429824561	2017_Malhi et al_Tropical_NP
444	51	Amazon	-13.0733	-71.5588		Tropical forest	4.61	6.57	1.96	Mg/ha/yr	0.42516269	2017_Malhi et al_Tropical_NP
445	51	Amazon	-13.1055	-71.5893		Tropical forest	7.77	9.65	1.88	Mg/ha/yr	0.241956242	2017_Malhi et al_Tropical_NP
446	51	Amazon	-13.1751	-71.5948		Tropical forest	7.73	9.6	1.87	Mg/ha/yr	0.241914618	2017_Malhi et al_Tropical_NP
447	51	Amazon	-13.1908	-71.5874		Tropical forest	7.86	10.01	2.15	Mg/ha/yr	0.273536896	2017_Malhi et al_Tropical_NP
448	51	Amazon	-13.1097	-71.5995		Tropical forest	5.61	7.13	1.52	Mg/ha/yr	0.270944742	2017_Malhi et al_Tropical_NP
449	51	Amazon	-13.1469	-71.6323		Tropical forest	7.89	9.64	1.75	Mg/ha/yr	0.221799747	2017_Malhi et al_Tropical_NP
450	52	China, Qinghai	32.8	102.55		Grassland	1034.911081	278.3910807	756.52	g/m2/yr	0.731	2017_Zhang et al_SR
451	52	China, Qinghai	32.8	102.55		Grassland	848.3577236	326.6177236	521.74	g/m2/yr	0.615	2017_Zhang et al_SR
452	52	China, Qinghai	32.8	102.55		Grassland	920.9027778	390.4627778	530.44	g/m2/yr	0.576	2017_Zhang et al_SR
453	52	China, Qinghai	32.8	102.55		Grassland	978.5951662	330.7651662	647.83	g/m2/yr	0.662	2017_Zhang et al_SR
454	52	China, Qinghai	32.8	102.55		Grassland	1070.569514	431.4395142	639.13	g/m2/yr	0.597	2017_Zhang et al_SR
455	52	China, Qinghai	32.8	102.55		Grassland	992.0142602	435.4942602	556.52	g/m2/yr	0.561	2017_Zhang et al_SR
456	53	West Africa, Ghana	5.268	-2.6955		Tropical forest	13.01	8.13	4.88	g/m2/yr	0.37509608	2018_Moore et al_Africa_GCB
457	53	West Africa, Ghana	6.691	-1.3389		Tropical forest	15.82	11.73	4.09	g/m2/yr	0.258533502	2018_Moore et al_Africa_GCB
458	53	West Africa, Ghana	7.2616	-1.1501		Tropical forest	12	7.54	4.46	g/m2/yr	0.371666667	2018_Moore et al_Africa_GCB
459	53	West Africa, Ghana	7.3012	-1.1649		Tropical grassland	10.83	7.22	3.61	g/m2/yr	0.333333333	2018_Moore et al_Africa_GCB
460	54	Malaysian Borneo	4.732	117.619		Tropical forest	13.13	12.04	1.09	Mg/ha/yr	0.083015994	2018_Riutta et al_Tropical_GCB
461	54	Malaysian Borneo	4.739	117.617		Tropical forest	15.97	14.46	1.51	Mg/ha/yr	0.094552286	2018_Riutta et al_Tropical_GCB
462	54	Malaysian Borneo	4.716	117.609		Tropical forest	14.05	12.88	1.17	Mg/ha/yr	0.083274021	2018_Riutta et al_Tropical_GCB
463	54	Malaysian Borneo	4.691	117.588		Tropical forest	23.24	20.4	2.84	Mg/ha/yr	0.122203098	2018_Riutta et al_Tropical_GCB
464	54	Malaysian Borneo	4.765	117.7		Tropical forest	14.13	11.87	2.26	Mg/ha/yr	0.159943383	2018_Riutta et al_Tropical_GCB
465	54	Malaysian Borneo	4.951	117.796		Tropical forest	12.96	11.37	1.59	Mg/ha/yr	0.122685185	2018_Riutta et al_Tropical_GCB
466	54	Malaysian Borneo	4.953	117.793		Tropical forest	12.12	11.12	1	Mg/ha/yr	0.082508251	2018_Riutta et al_Tropical_GCB
467	54	Malaysian Borneo	4.747	116.97		Tropical forest	14.21	13.29	0.92	Mg/ha/yr	0.064743139	2018_Riutta et al_Tropical_GCB
468	54	Malaysian Borneo	4.754	116.95		Tropical forest	13.55	12.55	1	Mg/ha/yr	0.073800738	2018_Riutta et al_Tropical_GCB
469	54	Malaysian Borneo	4.183	114.022		Tropical forest	15.55	13.54	2.01	Mg/ha/yr	0.12926045	2018_Riutta et al_Tropical_GCB
470	54	Malaysian Borneo	4.188	114.019		Tropical forest	12.79	10.87	1.92	Mg/ha/yr	0.150117279	2018_Riutta et al_Tropical_GCB
471	55	U.S.A.	45.78	-110.78		Grassland	720	249	471	g/m2/yr	0.654166667	ORNL:Grassland
472	55	Australia	-26.4	146.27		Tropical grassland	182	122	60	g/m2/yr	0.32967033	ORNL:Grassland
473	55	Venezuela	8.93	-67.42		Tropical grassland	682	375	307	g/m2/yr	0.450146628	ORNL:Grassland
474	55	U.S.A.	40.82	-104.77		Grassland	740	172	568	g/m2/yr	0.767567568	ORNL:Grassland
475	55	U.S.A.	43.95	-101.87		Grassland	796	249	547	g/m2/yr	0.68718593	ORNL:Grassland
476	55	U.S.A.	46.9	-102.82		Grassland	1283	351	932	g/m2/yr	0.726422447	ORNL:Grassland
477	55	U.S.A.	38.87	-99.38		Grassland	1425	363	1062	g/m2/yr	0.745263158	ORNL:Grassland
478	55	U.S.A.	32.6	-106.85		Grassland	295	148	147	g/m2/yr	0.498305085	ORNL:Grassland
479	55	Thailand	6.33	100.93		Tropical grassland	2220	1595	625	g/m2/yr	0.281531532	ORNL:Grassland
480	55	India	29.97	76.85		Grassland	3538	1706	1832	g/m2/yr	0.51780667	ORNL:Grassland
481	55	Russia	51.67	36.5		Grassland	2474	774	1700	g/m2/yr	0.687146322	ORNL:Grassland
482	55	Cote d�Ivoire	6.22	-5.03		Tropical grassland	2150	830	1320	g/m2/yr	0.613953488	ORNL:Grassland
483	55	Mexico	19.46	-98.91		Grassland	1741	1063	678	g/m2/yr	0.389431361	ORNL:Grassland
484	55	Kenya	-1.33	36.83		Tropical grassland	1242	811	431	g/m2/yr	0.347020934	ORNL:Grassland
485	55	U.S.A.	36.95	-96.55		Grassland	888	346	542	g/m2/yr	0.61036036	ORNL:Grassland
486	55	Russia	60.83	30.25		Grassland	956	306	650	g/m2/yr	0.679916318	ORNL:Grassland
487	55	Kazakhstan	51.67	71		Grassland	2080	335	1745	g/m2/yr	0.838942308	ORNL:Grassland
488	56	Australia	-27.75	152.45		Tropical grassland	264	165	99	g/m2/yr	0.375	ORNL: Multi-Biome_EMDI_ClassA
489	56	Australia	-27.03	152.02		Tropical grassland	176	106	70	g/m2/yr	0.397727273	ORNL: Multi-Biome_EMDI_ClassA
490	56	Australia	-26.76	148.82		Tropical grassland	137	87	50	g/m2/yr	0.364963504	ORNL: Multi-Biome_EMDI_ClassA
491	56	Australia	-26.58	148.77		Tropical grassland	162	105	57	g/m2/yr	0.351851852	ORNL: Multi-Biome_EMDI_ClassA
492	56	Australia	-26.48	148.68		Tropical grassland	157	101	56	g/m2/yr	0.356687898	ORNL: Multi-Biome_EMDI_ClassA
493	56	Australia	-26.4	146.27		Grassland	111	70	41	g/m2/yr	0.369369369	ORNL: Multi-Biome_EMDI_ClassA
494	56	Australia	-25.67	151.75		Tropical grassland	256	166	90	g/m2/yr	0.3515625	ORNL: Multi-Biome_EMDI_ClassA
495	56	Australia	-25.08	146.5		Tropical grassland	330	212	118	g/m2/yr	0.357575758	ORNL: Multi-Biome_EMDI_ClassA
496	56	Australia	-24.19	150.69		Tropical grassland	230	152	78	g/m2/yr	0.339130435	ORNL: Multi-Biome_EMDI_ClassA
497	56	Australia	-24.16	150.95		Tropical grassland	362	223	139	g/m2/yr	0.383977901	ORNL: Multi-Biome_EMDI_ClassA
498	56	Australia	-23.3	150.51		Tropical grassland	240	163	77	g/m2/yr	0.320833333	ORNL: Multi-Biome_EMDI_ClassA
499	56	Australia	-22.37	146.69		Tropical grassland	112	77	35	g/m2/yr	0.3125	ORNL: Multi-Biome_EMDI_ClassA
500	56	Australia	-20.98	141.8		Tropical grassland	156	115	41	g/m2/yr	0.262820513	ORNL: Multi-Biome_EMDI_ClassA
501	56	Australia	-18.12	140.88		Tropical grassland	222	168	54	g/m2/yr	0.243243243	ORNL: Multi-Biome_EMDI_ClassA
502	56	D.R. Congo	-11.48	27.6		Tropical forest	598	527	71	g/m2/yr	0.118729097	ORNL: Multi-Biome_EMDI_ClassA
503	56	Papua Ne	-6	145.18		Tropical forest	1042	613	429	g/m2/yr	0.411708253	ORNL: Multi-Biome_EMDI_ClassA
504	56	Brazil	-3	-59.7		Tropical forest	1088	640	448	g/m2/yr	0.411764706	ORNL: Multi-Biome_EMDI_ClassA
505	56	Brazil	-2.98	-47.52		Tropical forest	1132	665	467	g/m2/yr	0.41254417	ORNL: Multi-Biome_EMDI_ClassA
506	56	Brazil	-2.5	-60		Tropical forest	1130	665	465	g/m2/yr	0.411504425	ORNL: Multi-Biome_EMDI_ClassA
507	56	Venezuela	1.93	-67.05		Tropical forest	932	549	383	g/m2/yr	0.410944206	ORNL: Multi-Biome_EMDI_ClassA
508	56	Malaysia	2.98	102.31		Tropical forest	1495	880	615	g/m2/yr	0.411371237	ORNL: Multi-Biome_EMDI_ClassA
509	56	French G	5.25	-55.75		Tropical forest	1134	667	467	g/m2/yr	0.411816578	ORNL: Multi-Biome_EMDI_ClassA
510	56	Cote Ivoire	5.7	-4.1		Tropical forest	1350	794	556	g/m2/yr	0.411851852	ORNL: Multi-Biome_EMDI_ClassA
511	56	Ghana	6.15	-0.92		Tropical forest	1069	945	124	g/m2/yr	0.115996258	ORNL: Multi-Biome_EMDI_ClassA
512	56	Cote Ivoire	6.22	-5.03		Tropical grassland	250	192	58	g/m2/yr	0.232	ORNL: Multi-Biome_EMDI_ClassA
513	56	Colombia	6.39	-73.56		Tropical forest	1455	855	600	g/m2/yr	0.412371134	ORNL: Multi-Biome_EMDI_ClassA
514	56	Thailand	7.58	99.8		Tropical forest	1678	987	691	g/m2/yr	0.411799762	ORNL: Multi-Biome_EMDI_ClassA
515	56	Venezuela	8.62	-71.35		Tropical forest	1029	606	423	g/m2/yr	0.411078717	ORNL: Multi-Biome_EMDI_ClassA
516	56	Venezuela	8.93	-67.42		Tropical grassland	176	139	37	g/m2/yr	0.210227273	ORNL: Multi-Biome_EMDI_ClassA
517	56	Costa Rica	10.43	-83.98		Tropical forest	879	451	428	g/m2/yr	0.486916951	ORNL: Multi-Biome_EMDI_ClassA
518	56	India	12.08	75.7		Tropical forest	674	396	278	g/m2/yr	0.412462908	ORNL: Multi-Biome_EMDI_ClassA
519	56	India	12.82	75.6		Tropical forest	661	389	272	g/m2/yr	0.411497731	ORNL: Multi-Biome_EMDI_ClassA
520	56	India	13.25	75.25		Tropical forest	553	326	227	g/m2/yr	0.410488246	ORNL: Multi-Biome_EMDI_ClassA
521	56	India	13.52	75.1		Tropical forest	661	389	272	g/m2/yr	0.411497731	ORNL: Multi-Biome_EMDI_ClassA
522	56	Puerto Rico	18.3	-65.7		Tropical forest	956	562	394	g/m2/yr	0.412133891	ORNL: Multi-Biome_EMDI_ClassA
523	56	Mexico	19.46	-98.91		Grassland	227	130	97	g/m2/yr	0.427312775	ORNL: Multi-Biome_EMDI_ClassA
524	56	Mexico	19.5	-105.05		Tropical forest	598	352	246	g/m2/yr	0.411371237	ORNL: Multi-Biome_EMDI_ClassA
525	56	India	24.3	83		Tropical grassland	799	242	557	g/m2/yr	0.697121402	ORNL: Multi-Biome_EMDI_ClassA
526	56	USA	32.6	-106.85		Grassland	93	43	50	g/m2/yr	0.537634409	ORNL: Multi-Biome_EMDI_ClassA
527	56	USA	35.3	-101.53		Grassland	401	116	285	g/m2/yr	0.710723192	ORNL: Multi-Biome_EMDI_ClassA
528	56	USA	35.96	-84.29		Temperate Forest	963	467	496	g/m2/yr	0.515057113	ORNL: Multi-Biome_EMDI_ClassA
529	56	USA	36.95	-96.55		Grassland	187	105	82	g/m2/yr	0.438502674	ORNL: Multi-Biome_EMDI_ClassA
530	56	USA	38.87	-99.38		Grassland	183	96	87	g/m2/yr	0.475409836	ORNL: Multi-Biome_EMDI_ClassA
531	56	USA	40.82	-104.77		Grassland	333	77	256	g/m2/yr	0.768768769	ORNL: Multi-Biome_EMDI_ClassA
532	56	USA	43.95	-101.87		Grassland	358	112	246	g/m2/yr	0.687150838	ORNL: Multi-Biome_EMDI_ClassA
533	56	USA	44.29	-121.33		Temperate Forest	143	57	86	g/m2/yr	0.601398601	ORNL: Multi-Biome_EMDI_ClassA
534	56	USA	44.42	-121.84		Temperate Forest	356	242	114	g/m2/yr	0.320224719	ORNL: Multi-Biome_EMDI_ClassA
535	56	USA	44.42	-121.67		Temperate Forest	152	71	81	g/m2/yr	0.532894737	ORNL: Multi-Biome_EMDI_ClassA
536	56	USA	44.6	-123.27		Temperate Forest	732	551	181	g/m2/yr	0.24726776	ORNL: Multi-Biome_EMDI_ClassA
537	56	USA	44.68	-122.61		Temperate Forest	1069	831	238	g/m2/yr	0.222637979	ORNL: Multi-Biome_EMDI_ClassA
538	56	USA	45.05	-123.96		Temperate Forest	646	499	147	g/m2/yr	0.22755418	ORNL: Multi-Biome_EMDI_ClassA
539	56	USA	45.78	-110.78		Grassland	264	136	128	g/m2/yr	0.484848485	ORNL: Multi-Biome_EMDI_ClassA
540	56	China	46.1	123		Grassland	173	68	105	g/m2/yr	0.606936416	ORNL: Multi-Biome_EMDI_ClassA
541	56	USA	46.9	-102.82		Grassland	187	82	105	g/m2/yr	0.561497326	ORNL: Multi-Biome_EMDI_ClassA
542	56	Canada	50.2	-115.5		Boreal Forest	566	328	238	g/m2/yr	0.4204947	ORNL: Multi-Biome_EMDI_ClassA
543	56	Canada	50.7	-107.72		Grassland	165	64	101	g/m2/yr	0.612121212	ORNL: Multi-Biome_EMDI_ClassA
544	56	China	50.83	121.5		Boreal Forest	330	276	54	g/m2/yr	0.163636364	ORNL: Multi-Biome_EMDI_ClassA
545	56	Russia	51.67	36.5		Grassland	477	240	237	g/m2/yr	0.496855346	ORNL: Multi-Biome_EMDI_ClassA
546	56	Kazakhstan	51.67	71		Grassland	170	65	105	g/m2/yr	0.617647059	ORNL: Multi-Biome_EMDI_ClassA
547	56	Russia	51.83	94.42		Grassland	137	36	101	g/m2/yr	0.737226277	ORNL: Multi-Biome_EMDI_ClassA
548	56	Siberia	53	103		Boreal Forest	775	357	418	g/m2/yr	0.539354839	ORNL: Multi-Biome_EMDI_ClassA
549	56	Canada	53.63	-106.2		Boreal Forest	315	273	42	g/m2/yr	0.133333333	ORNL: Multi-Biome_EMDI_ClassA
550	56	Canada	53.92	-104.69		Boreal Forest	221	116	105	g/m2/yr	0.475113122	ORNL: Multi-Biome_EMDI_ClassA
551	56	Canada	53.99	-105.12		Boreal Forest	251	133	118	g/m2/yr	0.470119522	ORNL: Multi-Biome_EMDI_ClassA
552	56	Canada	55.88	-98.48		Boreal Forest	208	119	89	g/m2/yr	0.427884615	ORNL: Multi-Biome_EMDI_ClassA
553	56	Canada	55.89	-98.67		Boreal Forest	368	303	65	g/m2/yr	0.176630435	ORNL: Multi-Biome_EMDI_ClassA
554	56	Canada	55.93	-98.62		Boreal Forest	205	106	99	g/m2/yr	0.482926829	ORNL: Multi-Biome_EMDI_ClassA
555	56	Siberia	58	83		Boreal Forest	460	409	51	g/m2/yr	0.110869565	ORNL: Multi-Biome_EMDI_ClassA
556	56	Sweden	60.82	16.5		Boreal Forest	344	137	207	g/m2/yr	0.601744186	ORNL: Multi-Biome_EMDI_ClassA
557	56	Russia	62	34		Boreal Forest	288	247	41	g/m2/yr	0.142361111	ORNL: Multi-Biome_EMDI_ClassA
558	56	Finland	62.85	30.88		Boreal Forest	234	141	93	g/m2/yr	0.397435897	ORNL: Multi-Biome_EMDI_ClassA
559	56	USA	64.75	-148.25		Boreal Forest	499	371	128	g/m2/yr	0.256513026	ORNL: Multi-Biome_EMDI_ClassA
560	57	-	72	105		Tundra	99	41	58	g/m2/yr	0.585858586	ORNL: NPP_BAZ_575
561	57	-	70	71		Tundra	157	45	112	g/m2/yr	0.713375796	ORNL: NPP_BAZ_575
562	57	-	68	68		Tundra	67	38	29	g/m2/yr	0.432835821	ORNL: NPP_BAZ_575
563	57	-	68	68		Tundra	120	77	43	g/m2/yr	0.358333333	ORNL: NPP_BAZ_575
564	57	-	76	96		Tundra	112	47	65	g/m2/yr	0.580357143	ORNL: NPP_BAZ_575
565	57	-	73	100		Tundra	272	112	160	g/m2/yr	0.588235294	ORNL: NPP_BAZ_575
566	57	-	69	62		Tundra	178	87	91	g/m2/yr	0.511235955	ORNL: NPP_BAZ_575
567	57	-	66	173		Tundra	298	64	234	g/m2/yr	0.785234899	ORNL: NPP_BAZ_575
568	57	-	64	169		Tundra	150	59	91	g/m2/yr	0.606666667	ORNL: NPP_BAZ_575
569	57	-	68	33		Tundra	88	40	48	g/m2/yr	0.545454545	ORNL: NPP_BAZ_575
570	57	-	65	40		Tundra	185	81	104	g/m2/yr	0.562162162	ORNL: NPP_BAZ_575
571	57	-	74	86		Tundra	293	131	162	g/m2/yr	0.552901024	ORNL: NPP_BAZ_575
572	57	-	68	34		Tundra	152	119	33	g/m2/yr	0.217105263	ORNL: NPP_BAZ_575
573	57	-	67	51		Tundra	210	144	66	g/m2/yr	0.314285714	ORNL: NPP_BAZ_575
574	57	-	65	69		Tundra	209	119	90	g/m2/yr	0.43062201	ORNL: NPP_BAZ_575
575	57	-	66	69		Tundra	211	184	27	g/m2/yr	0.127962085	ORNL: NPP_BAZ_575
576	57	-	66	87		Tundra	221	159	62	g/m2/yr	0.280542986	ORNL: NPP_BAZ_575
577	57	-	67	36		Tundra	208	173	35	g/m2/yr	0.168269231	ORNL: NPP_BAZ_575
578	57	-	69	89		Tundra	217	168	49	g/m2/yr	0.225806452	ORNL: NPP_BAZ_575
579	57	-	69	89		Tundra	135	83	52	g/m2/yr	0.385185185	ORNL: NPP_BAZ_575
580	57	-	54	110		Tundra	104	92	12	g/m2/yr	0.115384615	ORNL: NPP_BAZ_575
581	57	-	55	108		Tundra	121	98	23	g/m2/yr	0.190082645	ORNL: NPP_BAZ_575
582	57	-	66	30		Boreal Forest	158	114	44	g/m2/yr	0.278481013	ORNL: NPP_BAZ_575
583	57	-	66	35		Boreal Forest	240	177	63	g/m2/yr	0.2625	ORNL: NPP_BAZ_575
584	57	-	64	40		Boreal Forest	242	214	28	g/m2/yr	0.115702479	ORNL: NPP_BAZ_575
585	57	-	60	40		Boreal Forest	284	248	36	g/m2/yr	0.126760563	ORNL: NPP_BAZ_575
586	57	-	61	44		Boreal Forest	241	183	58	g/m2/yr	0.2406639	ORNL: NPP_BAZ_575
587	57	-	63	55		Boreal Forest	236	204	32	g/m2/yr	0.13559322	ORNL: NPP_BAZ_575
588	57	-	60	30		Boreal Forest	661	456	205	g/m2/yr	0.310136157	ORNL: NPP_BAZ_575
589	57	-	57	33		Boreal Forest	583	457	126	g/m2/yr	0.216123499	ORNL: NPP_BAZ_575
590	57	-	55	30		Boreal Forest	540	468	72	g/m2/yr	0.133333333	ORNL: NPP_BAZ_575
591	57	-	59	142		Boreal Forest	250	206	44	g/m2/yr	0.176	ORNL: NPP_BAZ_575
592	57	-	57	160		Boreal Forest	361	289	72	g/m2/yr	0.199445983	ORNL: NPP_BAZ_575
593	57	-	58	92		Boreal Forest	326	295	31	g/m2/yr	0.095092025	ORNL: NPP_BAZ_575
594	57	-	58	24		Boreal Forest	353	313	40	g/m2/yr	0.113314448	ORNL: NPP_BAZ_575
595	57	-	58	109		Boreal Forest	254	225	29	g/m2/yr	0.114173228	ORNL: NPP_BAZ_575
596	57	-	49	138		Boreal Forest	294	254	40	g/m2/yr	0.136054422	ORNL: NPP_BAZ_575
597	57	-	56	36		Boreal Forest	484	404	80	g/m2/yr	0.165289256	ORNL: NPP_BAZ_575
598	57	-	49	23		Boreal Forest	597	509	88	g/m2/yr	0.147403685	ORNL: NPP_BAZ_575
599	57	-	54	37		Boreal Forest	586	483	103	g/m2/yr	0.175767918	ORNL: NPP_BAZ_575
600	57	-	53	37		Boreal Forest	584	511	73	g/m2/yr	0.125	ORNL: NPP_BAZ_575
601	57	-	60	144		Boreal Forest	228	197	31	g/m2/yr	0.135964912	ORNL: NPP_BAZ_575
602	57	-	60	40		Boreal Forest	362	320	42	g/m2/yr	0.116022099	ORNL: NPP_BAZ_575
603	57	-	56	32		Boreal Forest	351	283	68	g/m2/yr	0.193732194	ORNL: NPP_BAZ_575
604	57	-	53	30		Boreal Forest	282	262	20	g/m2/yr	0.070921986	ORNL: NPP_BAZ_575
605	57	-	54	100		Boreal Forest	248	200	48	g/m2/yr	0.193548387	ORNL: NPP_BAZ_575
606	57	-	48	138		Boreal Forest	362	322	40	g/m2/yr	0.110497238	ORNL: NPP_BAZ_575
607	57	-	66	36		Boreal Forest	160	52	108	g/m2/yr	0.675	ORNL: NPP_BAZ_575
608	57	-	64	42		Boreal Forest	133	113	20	g/m2/yr	0.15037594	ORNL: NPP_BAZ_575
609	57	-	64	42		Boreal Forest	367	294	73	g/m2/yr	0.198910082	ORNL: NPP_BAZ_575
610	57	-	62	32		Boreal Forest	375	232	143	g/m2/yr	0.381333333	ORNL: NPP_BAZ_575
611	57	-	57	34		Boreal Forest	173	168	5	g/m2/yr	0.028901734	ORNL: NPP_BAZ_575
612	57	-	57	33		Boreal Forest	521	235	286	g/m2/yr	0.548944338	ORNL: NPP_BAZ_575
613	57	-	56	34		Boreal Forest	733	160	573	g/m2/yr	0.781718963	ORNL: NPP_BAZ_575
614	57	-	55	73		Boreal Forest	671	164	507	g/m2/yr	0.755588674	ORNL: NPP_BAZ_575
615	57	-	56	75		Boreal Forest	402	129	273	g/m2/yr	0.679104478	ORNL: NPP_BAZ_575
616	57	-	50	39		Meadow steppe	786	324	462	g/m2/yr	0.58778626	ORNL: NPP_BAZ_575
617	57	-	50	32		Meadow steppe	464	164	300	g/m2/yr	0.646551724	ORNL: NPP_BAZ_575
618	57	-	54	84		meadow, steppe zone	227	103	124	g/m2/yr	0.546255507	ORNL: NPP_BAZ_575
619	57	-	54	84		meadow, steppe zone	696	411	285	g/m2/yr	0.409482759	ORNL: NPP_BAZ_575
620	57	-	56	87		meadow, steppe zone	752	326	426	g/m2/yr	0.566489362	ORNL: NPP_BAZ_575
621	57	-	56	87		meadow, steppe zone	839	194	645	g/m2/yr	0.768772348	ORNL: NPP_BAZ_575
622	57	-	54	118		meadow, steppe zone	812	172	640	g/m2/yr	0.78817734	ORNL: NPP_BAZ_575
623	57	-	55	79		meadow, steppe zone	716	140	576	g/m2/yr	0.804469274	ORNL: NPP_BAZ_575
624	57	-	55	37		meadow, steppe zone	630	105	525	g/m2/yr	0.833333333	ORNL: NPP_BAZ_575
625	57	-	55	34		meadow, steppe zone	760	252	508	g/m2/yr	0.668421053	ORNL: NPP_BAZ_575
626	57	-	43	49		meadow, steppe zone	448	125	323	g/m2/yr	0.720982143	ORNL: NPP_BAZ_575
627	57	-	50	70		meadow, steppe zone	385	175	210	g/m2/yr	0.545454545	ORNL: NPP_BAZ_575
628	57	-	48	40		meadow, steppe zone	498	91	407	g/m2/yr	0.817269076	ORNL: NPP_BAZ_575
629	58	USA	40.82	-104.77		Grassland	740	172	568	g/m2/yr	0.767567568	ORNL: NPP_CPR_145
630	58	USA	40.82	-104.77		Grassland	290	105	185	g/m2/yr	0.637931034	ORNL: NPP_CPR_145
631	59	Sweden	64.12	19.45		Boreal Forest	172	117	55	g/m2/yr	0.319767442	ORNL: NPP_FLK_201
632	59	Sweden	64.12	19.45		Boreal Forest	190	129.6	60.4	g/m2/yr	0.317894737	ORNL: NPP_FLK_201
633	59	Sweden	64.12	19.45		Boreal Forest	213	145	68	g/m2/yr	0.319248826	ORNL: NPP_FLK_201
634	59	Sweden	64.12	19.45		Boreal Forest	257	175	82	g/m2/yr	0.319066148	ORNL: NPP_FLK_201
635	59	Sweden	64.12	19.45		Boreal Forest	290.5	198	92.5	g/m2/yr	0.318416523	ORNL: NPP_FLK_201
636	60	Russia	47.17	38		Grassland	1800	460	1340	g/m2/yr	0.744444444	ORNL: NPP_KHM_146
637	61	Finland	66.37	29.32		Boreal Forest	440.8	420.8	20	g/m2/yr	0.045372051	ORNL: NPP_KSM_466
638	62	Puerto Rico	18.32	-65.82		Tropical Forest	1945	1100	845	g/m2/yr	0.434447301	ORNL: NPP_LQL_476
639	62	Puerto Rico	18.32	-65.82		Tropical Forest	2160	1630	530	g/m2/yr	0.24537037	ORNL: NPP_LQL_476
640	62	Puerto Rico	18.32	-65.82		Tropical Forest	383	370	13	g/m2/yr	0.033942559	ORNL: NPP_LQL_476
641	63	Mexico	19.46	-98.91		Tropical grassland	785.6625	338.9025	446.76	g/m2/yr	0.568641115	ORNL: NPP_MNT_413
642	64	Canada	50.2	-115.5		Boreal Forest	1190	690	500	g/m2/yr	0.420168067	ORNL: Multibiome_EnvReview
643	64	Sweden	64.12	19.45		Boreal Forest	291	198	93	g/m2/yr	0.319587629	ORNL: Multibiome_EnvReview
644	64	Sweden	60.82	16.5		Boreal Forest	860	372	488	g/m2/yr	0.56744186	ORNL: Multibiome_EnvReview
645	64	Finland	66.37	29.32		Boreal Forest	441	421	20	g/m2/yr	0.045351474	ORNL: Multibiome_EnvReview
646	64	USA	45.78	-110.78		Grassland	720	249	471	g/m2/yr	0.654166667	ORNL: Multibiome_EnvReview
647	64	Australia	-26.4	146.27		Tropical grassland	182	122	60	g/m2/yr	0.32967033	ORNL: Multibiome_EnvReview
648	64	USA	46.9	-102.82		Grassland	1283	351	932	g/m2/yr	0.726422447	ORNL: Multibiome_EnvReview
649	64	Russia	51.67	36.5		Grassland	2474	774	1700	g/m2/yr	0.687146322	ORNL: Multibiome_EnvReview
650	64	Russia	60.83	30.25		Grassland	956	306	650	g/m2/yr	0.679916318	ORNL: Multibiome_EnvReview
651	64	Kazakhstan	51.67	71		Grassland	2080	335	1745	g/m2/yr	0.838942308	ORNL: Multibiome_EnvReview
652	64	Venezuela	8.93	-67.42		Tropical grassland	682	375	307	g/m2/yr	0.450146628	ORNL: Multibiome_EnvReview
653	64	USA	40.82	-104.77		Grassland	740	172	568	g/m2/yr	0.767567568	ORNL: Multibiome_EnvReview
654	64	USA	38.87	-99.38		Grassland	1425	363	1062	g/m2/yr	0.745263158	ORNL: Multibiome_EnvReview
655	64	USA	32.6	-106.85		Grassland	295	148	147	g/m2/yr	0.498305085	ORNL: Multibiome_EnvReview
656	64	Thailand	6.33	100.93		Tropical grassland	2220	1595	625	g/m2/yr	0.281531532	ORNL: Multibiome_EnvReview
657	64	India	29.97	76.85		Tropical grassland	3538	1706	1832	g/m2/yr	0.51780667	ORNL: Multibiome_EnvReview
658	64	Cote Ivoire	6.22	-5.03		Tropical grassland	2150	830	1320	g/m2/yr	0.613953488	ORNL: Multibiome_EnvReview
659	64	Mexico	19.46	-98.91		Tropical grassland	1741	1063	678	g/m2/yr	0.389431361	ORNL: Multibiome_EnvReview
660	64	Kenya	-1.33	36.83		Tropical grassland	1242	811	431	g/m2/yr	0.347020934	ORNL: Multibiome_EnvReview
661	64	USA	36.95	-96.55		Grassland	887	346	542	g/m2/yr	0.611048478	ORNL: Multibiome_EnvReview
662	64	India	24.3	83		Tropical grassland	1157	538	619	g/m2/yr	0.535004322	ORNL: Multibiome_EnvReview
663	64	Ghana	6.15	-0.92		Tropical forest	2250	1990	260	g/m2/yr	0.115555556	ORNL: Multibiome_EnvReview
664	64	Puerto Rico	18.32	-65.82		Tropical forest	1945	1100	845	g/m2/yr	0.434447301	ORNL: Multibiome_EnvReview
665	64	Malaysia	2.98	102.31		Tropical forest	2780	2320	460	g/m2/yr	0.165467626	ORNL: Multibiome_EnvReview
666	64	Venezuela	1.93	-67.05		Tropical forest	2707	1590	1117	g/m2/yr	0.412633912	ORNL: Multibiome_EnvReview
667	64	Costa Rica	10.43	-83.98		Tropical forest	1750	850	900	g/m2/yr	0.514285714	ORNL: Multibiome_EnvReview
668	64	Mexico	19.5	-105.05		Tropical forest	1206	682	524	g/m2/yr	0.434494196	ORNL: Multibiome_EnvReview
669	64	Venezuela	8.62	-71.35		Tropical forest	1497	1177	320	g/m2/yr	0.213760855	ORNL: Multibiome_EnvReview
670	65	Russia	58	83		Boreal Forest	294.3	263.25	31.05	g/m2/yr	0.105504587	ORNL: NPP_SSP_467
671	65	Russia	58	83		Boreal Forest	413.1	354.6	58.5	g/m2/yr	0.1416122	ORNL: NPP_SSP_467
672	65	Russia	58	83		Boreal Forest	384.8	344.75	40.05	g/m2/yr	0.104080042	ORNL: NPP_SSP_467
673	65	Russia	58	83		Boreal Forest	267.2	250.1	17.1	g/m2/yr	0.063997006	ORNL: NPP_SSP_467
674	65	Russia	58	83		Boreal Forest	506.35	449.65	56.7	g/m2/yr	0.111977881	ORNL: NPP_SSP_467
675	65	Russia	58	83		Boreal Forest	635.2	565	70.2	g/m2/yr	0.110516373	ORNL: NPP_SSP_467
676	65	Russia	58	83		Boreal Forest	485.85	446.25	39.6	g/m2/yr	0.081506638	ORNL: NPP_SSP_467
677	65	Russia	58	83		Boreal Forest	542.7	480.15	62.55	g/m2/yr	0.115257048	ORNL: NPP_SSP_467
678	65	Russia	58	83		Boreal Forest	811.05	724.2	86.85	g/m2/yr	0.10708341	ORNL: NPP_SSP_467
679	65	Russia	58	83		Boreal Forest	724.3	650.95	73.35	g/m2/yr	0.101270192	ORNL: NPP_SSP_467
680	65	Russia	58	83		Boreal Forest	315.2	291.35	23.85	g/m2/yr	0.075666244	ORNL: NPP_SSP_467
681	65	Russia	53	103		Boreal Forest	911.3	431.2	480.1	g/m2/yr	0.526829804	ORNL: NPP_SSP_467
682	65	Russia	53	103		Boreal Forest	864.75	369.75	495	g/m2/yr	0.572419775	ORNL: NPP_SSP_467
683	65	Russia	53	103		Boreal Forest	648.65	369.65	279	g/m2/yr	0.430124104	ORNL: NPP_SSP_467
684	66	USA	68.63	-149.57		Tundra	430	278	152	g/m2/yr	0.353488372	ORNL: NPP_TLK_581
685	66	USA	68.63	-149.57		Tundra	200	99	101	g/m2/yr	0.505	ORNL: NPP_TLK_581
686	66	USA	68.63	-149.57		Tundra	140	37	103	g/m2/yr	0.735714286	ORNL: NPP_TLK_581
687	66	USA	68.63	-149.57		Tundra	780	475	305	g/m2/yr	0.391025641	ORNL: NPP_TLK_581
688	67	India	24.3	83		Tropical grassland	485	133.5	351.5	g/m2/yr	0.724742268	ORNL: NPP_VND_197
689	67	India	24.3	83		Tropical grassland	1236.5	618	618.5	g/m2/yr	0.500202184	ORNL: NPP_VND_197
690	67	India	24.3	83		Tropical grassland	1362	801	561	g/m2/yr	0.411894273	ORNL: NPP_VND_197
691	68	Sweden	55.98	13.17		Boreal Forest	1670	1435	235	g/m2/yr	0.140718563	ORNL: ODS_NPP_214
692	68	Sweden	55.73	13.3		Boreal Forest	1520	1290	230	g/m2/yr	0.151315789	ORNL: ODS_NPP_214
693	68	Sweden	55.98	13.17		Boreal Forest	1575	1330	245	g/m2/yr	0.155555556	ORNL: ODS_NPP_214
694	68	Japan	33.33	133		Temperate Forest	1484	1304	180	g/m2/yr	0.121293801	ORNL: ODS_NPP_214
695	68	USA	43.4	-89.4		Grassland	1481	819	662	g/m2/yr	0.446995273	ORNL: ODS_NPP_214
696	68	Syria	34.5	41.08		Desert	160	117	43	g/m2/yr	0.26875	ORNL: ODS_NPP_214
697	68	USA	45.42	-93.67		Grassland	977	780	197	g/m2/yr	0.201637666	ORNL: ODS_NPP_214
698	68	USA	42.17	-77		Grassland	1741	1580	161	g/m2/yr	0.092475589	ORNL: ODS_NPP_214
699	68	USA	43.42	-76.5		na	1340	1080	260	g/m2/yr	0.194029851	ORNL: ODS_NPP_214
700	68	Canada	75.55	-84.67		Tundra	186	82	104	g/m2/yr	0.559139785	ORNL: ODS_NPP_214
701	68	Canada	75.55	-84.67		Tundra	280	150	130	g/m2/yr	0.464285714	ORNL: ODS_NPP_214
702	68	Canada	75.55	-84.67		Tundra	96	37	59	g/m2/yr	0.614583333	ORNL: ODS_NPP_214
703	68	Canada	75.55	-84.67		Tundra	43	15	28	g/m2/yr	0.651162791	ORNL: ODS_NPP_214
704	68	Canada	75.55	-84.67		Tundra	54	49	5	g/m2/yr	0.092592593	ORNL: ODS_NPP_214
705	68	Canada	75.55	-84.67		Tundra	98	38	60	g/m2/yr	0.612244898	ORNL: ODS_NPP_214
706	68	Canada	75.55	-84.67		Tundra	23	20	3	g/m2/yr	0.130434783	ORNL: ODS_NPP_214
707	68	Canada	75.55	-84.67		Tundra	110.5	6.5	104	g/m2/yr	0.941176471	ORNL: ODS_NPP_214
708	68	USA	40.5	-74.48		Grassland	2340	396	1944	g/m2/yr	0.830769231	ORNL: ODS_NPP_214
709	68	USA	35.97	-84.28		Temperate Forest	818	618	200	g/m2/yr	0.244498778	ORNL: ODS_NPP_214
710	68	France	-	-		Mediterranean	1860	1750	110	g/m2/yr	0.059139785	ORNL: ODS_NPP_214
711	68	USA	41.08	-113.08		Desert	424	109	315	g/m2/yr	0.742924528	ORNL: ODS_NPP_214
712	68	USA	41.87	-112.75		Desert	597	154	443	g/m2/yr	0.742043551	ORNL: ODS_NPP_214
713	68	Ivory Coast	8	-5		Tropical grassland	2200	1000	1200	g/m2/yr	0.545454545	ORNL: ODS_NPP_214
714	68	India	25.38	83.57		Tropical grassland	266	176	90	g/m2/yr	0.338345865	ORNL: ODS_NPP_214
715	68	India	25.27	83.33		Tropical grassland	314	188	126	g/m2/yr	0.401273885	ORNL: ODS_NPP_214
716	68	USA	47.87	-122.95		Temperate Forest	1799	1436	363	g/m2/yr	0.201778766	ORNL: ODS_NPP_214
717	68	Canada	50.7	-107.72		Grassland	874	274	600	g/m2/yr	0.686498856	ORNL: ODS_NPP_214
718	68	Canada	54	-105		Grassland	662	252	410	g/m2/yr	0.619335347	ORNL: ODS_NPP_214
719	68	Ireland	54.25	-9.75		Grassland	338	176	162	g/m2/yr	0.479289941	ORNL: ODS_NPP_214
720	68	Ireland	53	-8		Grassland	1663	1083	580	g/m2/yr	0.348767288	ORNL: ODS_NPP_214
721	68	Indonesia	-6.58	106.78		Cropland	4100	1800	2300	g/m2/yr	0.56097561	ORNL: ODS_NPP_214
722	68	Belgium	51.17	5		Temperate Forest	1180	1080	100	g/m2/yr	0.084745763	ORNL: ODS_NPP_214
723	68	Belgium	50.15	5.28		Temperate Forest	1180	1080	100	g/m2/yr	0.084745763	ORNL: ODS_NPP_214
724	68	Belgium	51.17	5		Temperate Forest	1335	1200	135	g/m2/yr	0.101123596	ORNL: ODS_NPP_214
725	68	Belgium	50.58	4.53		Temperate Forest	1248	1013	235	g/m2/yr	0.188301282	ORNL: ODS_NPP_214
726	68	Belgium	50.07	4.33		Temperate Forest	1316	1083	233	g/m2/yr	0.177051672	ORNL: ODS_NPP_214
727	68	Belgium	50.17	5		Temperate Forest	1128	910	218	g/m2/yr	0.193262411	ORNL: ODS_NPP_214
728	68	Belgium	50.17	5		Temperate Forest	1011	851	160	g/m2/yr	0.158259149	ORNL: ODS_NPP_214
729	68	Belgium	49.75	5		Temperate Forest	1505	1279	226	g/m2/yr	0.150166113	ORNL: ODS_NPP_214
730	68	Belgium	50.07	4.37		Temperate Forest	1433	1220	213	g/m2/yr	0.148639218	ORNL: ODS_NPP_214
731	68	USA	44.25	-122.33		Temperate Forest	212	193	19	g/m2/yr	0.089622642	ORNL: ODS_NPP_214
732	68	New Guinea	-6	145.18		Tropical forest	2350	2000	350	g/m2/yr	0.14893617	ORNL: ODS_NPP_214
733	68	Denmark / Greenland	61.1	-45.97		Boreal Forest	207	198	9	g/m2/yr	0.043478261	ORNL: ODS_NPP_214
734	68	Germany	51.82	9.58		Temperate Forest	1373	1123	250	g/m2/yr	0.18208303	ORNL: ODS_NPP_214
735	68	UK	54.75	-2.5		Grassland	741	530	211	g/m2/yr	0.284750337	ORNL: ODS_NPP_214
736	68	USA	47.38	-121.95		Temperate Forest	1799	1436	363	g/m2/yr	0.201778766	ORNL: ODS_NPP_214
737	68	Austria	47.17	11		Tundra	140	75	65	g/m2/yr	0.464285714	ORNL: ODS_NPP_214
738	68	USA	47.32	-121.58		na	1827	645	1182	g/m2/yr	0.646962233	ORNL: ODS_NPP_214
739	68	USA	47.32	-121.58		na	1678	455	1223	g/m2/yr	0.728843862	ORNL: ODS_NPP_214
740	68	USA	44	-122		Temperate Forest	1030	759	271	g/m2/yr	0.263106796	ORNL: ODS_NPP_214
741	68	USA	36	-85		Temperate Forest	1081	331	750	g/m2/yr	0.693802035	ORNL: ODS_NPP_214
742	68	Finland	66.37	29		Boreal Forest	441	421	20	g/m2/yr	0.045351474	ORNL: ODS_NPP_214
743	68	India	23.83	78.67		Grassland	2173	1236	937	g/m2/yr	0.431201104	ORNL: ODS_NPP_214
744	68	Antarctica	-54.5	158.95		Tundra	3299	1189	2110	g/m2/yr	0.639587754	ORNL: ODS_NPP_214
745	68	USA	35.17	-97		Tropical forest	1490	1260	230	g/m2/yr	0.154362416	ORNL: ODS_NPP_214
746	68	USA	71.3	-156.65		Tundra	182	82	100	g/m2/yr	0.549450549	ORNL: ODS_NPP_214
747	68	Australia	-30	134		Grassland	6136	308	5828	g/m2/yr	0.949804433	ORNL: ODS_NPP_214
748	68	USSR	56.5	32.67		Boreal Forest	645	530	115	g/m2/yr	0.178294574	ORNL: ODS_NPP_214
749	68	USSR	62	34		Boreal Forest	338	287	51	g/m2/yr	0.150887574	ORNL: ODS_NPP_214
750	68	USSR	62	34		Boreal Forest	527	445	82	g/m2/yr	0.155597723	ORNL: ODS_NPP_214
751	68	USSR	62	34		Boreal Forest	674	570	104	g/m2/yr	0.154302671	ORNL: ODS_NPP_214
752	68	USSR	62	34		Boreal Forest	733	617	116	g/m2/yr	0.158253752	ORNL: ODS_NPP_214
753	68	USSR	62	34		Boreal Forest	731	621	110	g/m2/yr	0.150478796	ORNL: ODS_NPP_214
754	68	USSR	62	34		Boreal Forest	627	534	93	g/m2/yr	0.148325359	ORNL: ODS_NPP_214
755	68	USSR	62	34		Boreal Forest	415	350	65	g/m2/yr	0.156626506	ORNL: ODS_NPP_214
756	68	USA	46	-121.33		na	1540	730	810	g/m2/yr	0.525974026	ORNL: ODS_NPP_214
757	68	USA	46	-121.33		na	1780	1370	410	g/m2/yr	0.230337079	ORNL: ODS_NPP_214
758	68	Malaysia	2.98	102.3		Tropical forest	2667	2114	553	g/m2/yr	0.207349081	ORNL: ODS_NPP_214
759	68	Thailand	7.58	99.8		Tropical forest	2978	2923	55	g/m2/yr	0.018468771	ORNL: ODS_NPP_214
760	68	Japan	36.67	138.5		Temperate Forest	750	610	140	g/m2/yr	0.186666667	ORNL: ODS_NPP_214
761	68	USA	38.67	-94		Grassland	1029	482	547	g/m2/yr	0.531584062	ORNL: ODS_NPP_214
762	68	France	48.4	2.7		Temperate Forest	556	476	80	g/m2/yr	0.143884892	ORNL: ODS_NPP_214
763	68	Sweden	55.75	13.92		Boreal Forest	1230	1060	170	g/m2/yr	0.138211382	ORNL: ODS_NPP_214
764	68	Sweden	55.7	13.63		Boreal Forest	1900	1670	230	g/m2/yr	0.121052632	ORNL: ODS_NPP_214
765	68	USA	43.03	-89.4		Temperate Forest	1481	819	662	g/m2/yr	0.446995273	ORNL: ODS_NPP_214
766	68	Finland	60.52	23.88		Boreal Forest	478	333	145	g/m2/yr	0.30334728	ORNL: ODS_NPP_214
767	68	Finland	61.67	24.32		Boreal Forest	653	487	166	g/m2/yr	0.254211332	ORNL: ODS_NPP_214
768	68	Finland	60.52	23.85		Boreal Forest	842	633	209	g/m2/yr	0.248218527	ORNL: ODS_NPP_214
769	68	Zaire	-11.48	27.6		Tropical forest	1260	1110	150	g/m2/yr	0.119047619	ORNL: ODS_NPP_214
770	68	Greece	37.97	23.72		Mediterranean shrubland	722	412	310	g/m2/yr	0.429362881	ORNL: ODS_NPP_214
771	68	Poland	50.1	20.37		Temperate Forest	1130	1006	124	g/m2/yr	0.109734513	ORNL: ODS_NPP_214
772	68	Ivory Coast	6.22	-5.03		Savanna	2950	1890	1060	g/m2/yr	0.359322034	ORNL: ODS_NPP_214
773	68	Ivory Coast	6.22	-5.03		Savanna	3580	1540	2040	g/m2/yr	0.569832402	ORNL: ODS_NPP_214
774	68	Ivory Coast	6.22	-5.03		Savanna	2150	830	1320	g/m2/yr	0.613953488	ORNL: ODS_NPP_214
775	68	Ivory Coast	6.22	-5.03		Savanna	2240	920	1320	g/m2/yr	0.589285714	ORNL: ODS_NPP_214
776	68	Ivory Coast	6.22	-5.03		Savanna	3450	1545	1905	g/m2/yr	0.552173913	ORNL: ODS_NPP_214
777	68	Ivory Coast	6.22	-5.03		Savanna	2760	1420	1340	g/m2/yr	0.485507246	ORNL: ODS_NPP_214
778	68	Ivory Coast	6.22	-5.03		Savanna	3340	2080	1260	g/m2/yr	0.377245509	ORNL: ODS_NPP_214
779	68	Ireland	54.2	-9.75		Grassland	523	361	162	g/m2/yr	0.309751434	ORNL: ODS_NPP_214
780	68	Canada	75.55	-84.67		Tundra	191	40	151	g/m2/yr	0.790575916	ORNL: ODS_NPP_214
781	68	USA	35.33	-76.75		Forest	1588	1316	272	g/m2/yr	0.171284635	ORNL: ODS_NPP_214
782	68	Sweden	55.98	13.17		Boreal Forest	1780	1540	240	g/m2/yr	0.134831461	ORNL: ODS_NPP_214
783	68	Sweden	55.98	13.17		Boreal Forest	1630	1370	260	g/m2/yr	0.159509202	ORNL: ODS_NPP_214
784	68	Sweden	56.6	14.2		na	1430	330	1100	g/m2/yr	0.769230769	ORNL: ODS_NPP_214
785	68	Japan	38.73	140.25		na	1000	800	200	g/m2/yr	0.2	ORNL: ODS_NPP_214
786	68	Japan	40.67	140.92		Grassland / shortgrass	1000	250	750	g/m2/yr	0.75	ORNL: ODS_NPP_214
787	68	USA	46	-94		Cropland	1067	946	121	g/m2/yr	0.113402062	ORNL: ODS_NPP_214
788	68	India	25.3	83.17		Grassland	1440	1159	281	g/m2/yr	0.195138889	ORNL: ODS_NPP_214
789	68	Hungary	47.9	20.47		Forest	1078	1013	65	g/m2/yr	0.060296846	ORNL: ODS_NPP_214
790	68	USA	45.83	-89.67		Forest	1150	1030	120	g/m2/yr	0.104347826	ORNL: ODS_NPP_214
791	68	USA	43.82	-111.78		Cropland	1374	858	516	g/m2/yr	0.375545852	ORNL: ODS_NPP_214
792	68	USA	43.82	-111.78		Cropland	1734	669	1065	g/m2/yr	0.614186851	ORNL: ODS_NPP_214
793	68	USA	43.82	-111.78		Cropland	1231	815	416	g/m2/yr	0.337936637	ORNL: ODS_NPP_214
794	68	USA	43.82	-111.78		Desert / shrub steppe (grazed)	167.5	123	44.5	g/m2/yr	0.265671642	ORNL: ODS_NPP_214
795	68	USA	43.82	-111.78		Desert / shrub steppe (protected)	266	98	168	g/m2/yr	0.631578947	ORNL: ODS_NPP_214
796	68	USA	36	-78		Plantation	1380	1190	190	g/m2/yr	0.137681159	ORNL: ODS_NPP_214
797	68	Canada	49.88	-95.9		Wetland / bog	1833	372	1461	g/m2/yr	0.79705401	ORNL: ODS_NPP_214
798	68	USSR	51.67	39.17		Forest steppe	738	524	214	g/m2/yr	0.2899729	ORNL: ODS_NPP_214
799	68	USSR	51.67	39.17		Forest steppe zone	897	722	175	g/m2/yr	0.19509476	ORNL: ODS_NPP_214
800	68	USA	38.8	-92.2		Forest	800	600	200	g/m2/yr	0.25	ORNL: ODS_NPP_214
801	68	India	24.18	73.67		Savanna / dry	730	440	290	g/m2/yr	0.397260274	ORNL: ODS_NPP_214
802	68	Algeria	33	3		Desert / semi-desert	177	115	62	g/m2/yr	0.350282486	ORNL: ODS_NPP_214
803	68	Syria	35	38		Grassland / steppe	238	130	108	g/m2/yr	0.453781513	ORNL: ODS_NPP_214
804	68	Sweden	68.37	19.05		Tundra	156	132	24	g/m2/yr	0.153846154	ORNL: ODS_NPP_214
805	68	USSR	64.67	47.5		Forest / boreal	597	537	60	g/m2/yr	0.100502513	ORNL: ODS_NPP_214
806	68	Germany	51.78	9.67		Forest	1493	1243	250	g/m2/yr	0.167448091	ORNL: ODS_NPP_214
807	68	India	26.75	83.33		na	373	117	256	g/m2/yr	0.686327078	ORNL: ODS_NPP_214
808	68	India	26.75	83.33		Grassland	1095	777	318	g/m2/yr	0.290410959	ORNL: ODS_NPP_214
809	68	UK	54.21	-2.89		Forest / temperate deciduous	1261	992	269	g/m2/yr	0.21332276	ORNL: ODS_NPP_214
810	68	Japan	37	139		Forest	1310	770	540	g/m2/yr	0.41221374	ORNL: ODS_NPP_214
811	68	Japan	39.75	141		Plantation	1713	1449	264	g/m2/yr	0.154115587	ORNL: ODS_NPP_214
812	68	Japan	37	141		Forest / natural woodland	1578	1447	131	g/m2/yr	0.083016477	ORNL: ODS_NPP_214
813	68	USSR	37.45	70.37		Desert	55	4	51	g/m2/yr	0.927272727	ORNL: ODS_NPP_214
814	68	USSR	37.45	70.37		Desert	258	54	204	g/m2/yr	0.790697674	ORNL: ODS_NPP_214
815	68	USSR	37.45	70.37		Desert	53	28	25	g/m2/yr	0.471698113	ORNL: ODS_NPP_214
816	68	USSR	37.45	70.37		Savanna	550	85	465	g/m2/yr	0.845454545	ORNL: ODS_NPP_214
817	68	India	25.7	78.35		Grassland	1780	796	984	g/m2/yr	0.552808989	ORNL: ODS_NPP_214
818	68	India	25.7	78.35		Grassland	957	508	449	g/m2/yr	0.469174504	ORNL: ODS_NPP_214
819	68	Japan	35.33	135.75		Temperate Forest	1160	1010	150	g/m2/yr	0.129310345	ORNL: ODS_NPP_214
820	68	USA	45.53	-102		Grassland	602	203	399	g/m2/yr	0.662790698	ORNL: ODS_NPP_214
821	68	USA	32.6	-106.85		Grassland / desert	295	148	147	g/m2/yr	0.498305085	ORNL: ODS_NPP_214
822	68	USA	46.9	-102.82		Grassland / mixed grass prairie	1283	351	932	g/m2/yr	0.726422447	ORNL: ODS_NPP_214
823	68	USA	43.95	-101.87		Grassland / mixed grass prairie	796	249	547	g/m2/yr	0.68718593	ORNL: ODS_NPP_214
824	68	USA	38.87	-99.38		Grassland / mixed grass prairie	1425	363	1062	g/m2/yr	0.745263158	ORNL: ODS_NPP_214
825	68	USA	45.78	-110.78		Grassland / montane	720	249	471	g/m2/yr	0.654166667	ORNL: ODS_NPP_214
826	68	USA	35.3	-101.53		Grassland / shortgrass prairie	890	257	633	g/m2/yr	0.711235955	ORNL: ODS_NPP_214
827	68	USA	40.82	-104.77		Grassland / shortgrass prairie	740	172	568	g/m2/yr	0.767567568	ORNL: ODS_NPP_214
828	68	USA	36.95	-96.55		Grassland / tallgrass prairie	888	346	542	g/m2/yr	0.61036036	ORNL: ODS_NPP_214
829	68	India	29.97	76.85		Grassland	3538	2407	1131	g/m2/yr	0.319672131	ORNL: ODS_NPP_214
830	68	India	28.38	75		Grassland	223	170	53	g/m2/yr	0.237668161	ORNL: ODS_NPP_214
831	68	USA	36	-85		Forest	1200	900	300	g/m2/yr	0.25	ORNL: ODS_NPP_214
832	68	Germany	51.75	9.58		Wetland / meadow	803	316	487	g/m2/yr	0.606475716	ORNL: ODS_NPP_214
833	68	Germany	51.75	9.58		Wetland / montane meadow	1417	808	609	g/m2/yr	0.429781228	ORNL: ODS_NPP_214
834	68	USSR	37.45	70.37		Desert / montane shrub meadow	1440	811	629	g/m2/yr	0.436805556	ORNL: ODS_NPP_214
835	68	USSR	38.55	68.58		Desert / steppe	1900	1585	315	g/m2/yr	0.165789474	ORNL: ODS_NPP_214
836	68	USSR	37.45	70.37		Desert / steppe	51	30	21	g/m2/yr	0.411764706	ORNL: ODS_NPP_214
837	68	Denmark	56.3	10.48		Forest / temperate deciduous	1874	1499	375	g/m2/yr	0.200106724	ORNL: ODS_NPP_214
838	68	India	25.17	79.25		Grassland	1597	824	773	g/m2/yr	0.484032561	ORNL: ODS_NPP_214
839	68	India	25.45	70.58		Grassland	2389	1223	1166	g/m2/yr	0.488070322	ORNL: ODS_NPP_214
840	68	USA	64	-148		Forest / boreal evergreen	239	159	80	g/m2/yr	0.334728033	ORNL: ODS_NPP_214
841	68	USA	64	-148		Forest / boreal evergreen	126	81	45	g/m2/yr	0.357142857	ORNL: ODS_NPP_214
842	68	USA	35.92	-79		Plantation	1160	970	190	g/m2/yr	0.163793103	ORNL: ODS_NPP_214
843	68	USA	39.33	-123.83		Forest	403	307	96	g/m2/yr	0.2382134	ORNL: ODS_NPP_214
844	68	USA	44	-71.5		Forest	1038	986	52	g/m2/yr	0.050096339	ORNL: ODS_NPP_214
845	68	Norway	60.33	7.5		Wetland / dry meadow	534	289	245	g/m2/yr	0.458801498	ORNL: ODS_NPP_214
846	68	Norway	60.3	7.68		Wetland / wet meadow	835	425	410	g/m2/yr	0.491017964	ORNL: ODS_NPP_214
847	68	New Zealand	-39	176		Forest	2350	2000	350	g/m2/yr	0.14893617	ORNL: ODS_NPP_214
848	68	New Zealand	-38.4	176.6		Forest	3623	3319	304	g/m2/yr	0.083908363	ORNL: ODS_NPP_214
