# Supplementary material for: Global subsoil organic carbon turnover times dominantly controlled by soil properties rather than climate
Source: Nat Commun. 2019 Aug 15;10:3688. doi: 10.1038/s41467-019-11597-9 (PMC6695437; doi:10.1038/s41467-019-11597-9)
Supplement: Supplementary file 5 — Supplementary Data 2 [file 41467_2019_11597_MOESM5_ESM.csv]

ID	Reference	location	Latitude	Longitude	Elevation	MaxDiameter	Measurement	Totmass	Sampdepth	Sampmax	Texture	Depth_org_horizon	Tree_phenology	Anthropogenic	Wetland	Vegetation	UMD_cover	PET	MAP	Rainfall_season	D50	D95	D50_extrapolated	D95_extrapolated	frsubsoil
BF14a	Abaimov et al. 1997	Central Siberia	64.3	100.18	-999	1	mass	0.09	0.82	yes	-999	12	-999	N	N	Closed shrubland	-999	455	391	summer maximum	0.14	0.28	0.14	0.28	0.037542528
BF14b	Abaimov et al. 1997	Central Siberia	64.3	100.18	-999	1	mass	0.15	0.73	no	-999	2.5	-999	N	N	Closed shrubland	-999	455	391	summer maximum	0.08	0.22	0.08	0.23	0.023603228
HE04	Aerts 1993	The Netherlands	52.03	5.83	-999	Total	mass	1.79	1	yes	coarse	30	-999	N	N	Closed shrubland	8	746	800	non-tropical,	0.07	0.6	0.08	0.88	0.121740039
RF15a	Alvarez-Lopez 1990	Luquillo, Puerto Rico	18.38	-65.92	-999	Total	mass	9.62	0.5	no	fine	5	evergreen	N	Y	EBL forest / tropica	2	1566	4169	non-tropical,	0.17	0.45	0.23	0.81	0.318306714
RF15b	Alvarez-Lopez 1990	Mayag�ez, Puerto Rico	18.2	-67.13	-999	Total	mass	12.28	0.5	no	fine	7	evergreen	N	Y	EBL forest / tropica	2	1533	2021	tropical, seas	0.15	0.43	0.18	0.74	0.229213442
RF15c	Alvarez-Lopez 1990	Patillas, Puerto Rico	17.98	-66	-999	Total	mass	4.32	0.5	no	organic	17	evergreen	N	Y	EBL forest / tropica	2	1533	730	non-tropical,	0.19	0.46	0.3	0.89	0.463029591
RF15d	Alvarez-Lopez 1990	Dorado, Puerto Rico	18.47	-66.4	-999	Total	mass	2.58	0.5	no	coarse	7	evergreen	N	Y	EBL forest / tropica	2	1566	1688	non-tropical,	0.04	0.29	0.04	0.42	0.056803523
WC01a	Ares & Peinemann 1992	Buenos Aires, Argentina	-38	-62.03	300-600	2	mass	0.37	0.5	no	medium	0	evergreen	Y	N	ENL plantation / tem	1	1038	800	summer maximum	0.1	0.41	0.12	0.73	0.152742531
WC01b	Ares & Peinemann 1992	Buenos Aires, Argentina	-38	-62.03	300-600	2	mass	0.27	0.5	no	medium	0	evergreen	Y	N	ENL plantation / tem	1	1038	800	summer maximum	0.15	0.45	0.24	0.87	0.338283857
WC01c	Ares & Peinemann 1992	Buenos Aires, Argentina	-38	-62.03	300-600	2	mass	0.67	0.5	no	medium	0	evergreen	Y	N	ENL plantation / tem	1	1038	800	summer maximum	0.1	0.31	0.1	0.36	0.069098823
WC01d	Ares & Peinemann 1992	Buenos Aires, Argentina	-38	-62.03	300-600	2	mass	0.9	0.5	yes	medium	0	evergreen	Y	N	ENL plantation / tem	1	1038	800	summer maximum	0.12	0.42	0.14	0.72	0.174235803
WC01e	Ares & Peinemann 1992	Buenos Aires, Argentina	-38	-62.03	300-600	2	mass	0.65	0.5	no	medium	0	evergreen	Y	N	ENL plantation / tem	1	1038	800	summer maximum	0.17	0.45	0.23	0.83	0.318963287
WC01f	Ares & Peinemann 1992	Buenos Aires, Argentina	-38	-62.03	300-600	2	mass	0.29	0.5	no	medium	0	evergreen	Y	N	ENL plantation / tem	1	1038	800	summer maximum	0.1	0.39	0.11	0.64	0.133071087
WC01g	Ares & Peinemann 1992	Buenos Aires, Argentina	-38	-62.03	300-600	2	mass	1.04	0.5	no	medium	0	evergreen	Y	N	ENL plantation / tem	1	1038	800	summer maximum	0.19	0.46	0.31	0.89	0.486247452
WC01h	Ares & Peinemann 1992	Buenos Aires, Argentina	-38	-62.03	300-600	2	mass	1.41	0.5	no	medium	0	evergreen	Y	N	ENL plantation / tem	1	1038	800	summer maximum	0.13	0.41	0.15	0.65	0.177432378
WC01i	Ares & Peinemann 1992	Buenos Aires, Argentina	-38	-62.03	300-600	2	mass	0.26	0.5	no	medium	0	evergreen	Y	N	ENL plantation / tem	1	1038	800	summer maximum	0.13	0.44	0.18	0.8	0.234534779
WC01j	Ares & Peinemann 1992	Buenos Aires, Argentina	-38	-62.03	300-600	2	mass	5.58	0.5	no	medium	0	evergreen	Y	N	ENL plantation / tem	1	1038	800	summer maximum	0.05	0.3	0.05	0.4	0.059122439
WC01k	Ares & Peinemann 1992	Buenos Aires, Argentina	-38	-62.03	300-600	2	mass	0.42	0.5	no	medium	0	evergreen	Y	N	ENL plantation / tem	1	1038	800	summer maximum	0.13	0.43	0.17	0.78	0.218630499
WC01l	Ares & Peinemann 1992	Buenos Aires, Argentina	-38	-62.03	300-600	2	mass	1.25	0.5	no	medium	0	evergreen	Y	N	ENL plantation / tem	1	1038	800	summer maximum	0.15	0.42	0.17	0.67	0.206249846
RD01	Bang-xing 1991	Yunnan, China	21.73	100.67	650	Total	mass	1.14	1.5	no	-999	-999	drought-deciduous	N	N	DBL forest / tropica	4	1107	1561	tropical, seas	0.16	0.85	0.16	1.09	0.219282776
D01	Barbour et al. 1977	Arizona, USA	32.42	-111.17	650 m	Total	mass	0.2	0.8	no	medium	0	winter-deciduous	N	N	open shrubland	9	1654	290	summer maximum	0.23	0.61	0.24	0.81	0.337518928
TD22	Bard 1952	New Jersey, USA	40.47	-74.55	-999	Total	number	-999	1.95	yes	medium	2	winter-deciduous	N	N	DBL forest / tempera	4	792	1194	non-tropical,	0.28	1.37	0.3	1.79	0.37917929
TG14	Barker et al. 1988	North Island, New Zealand	-40.33	175.87	-999	Total	mass	1.92	0.8	no	-999	0	-999	N	N	Grassland	10	1124	1246	non-tropical,	0.07	0.59	0.09	1.03	0.137607156
RG31a	Belsky 1994	Tsavo Natl. Park, Kenya	-3.42	37.92	450	Total	number	-999	1	no	-999	0	drought-deciduous	N	N	Savanna	7	1352	450	tropical, seas	0.37	0.91	0.53	1.71	0.638420995
RG31b	Belsky 1994	Tsavo Natl. Park, Kenya	-3.42	37.92	450	Total	number	-999	1	no	-999	0	-999	N	N	Grassland	10	1352	450	tropical, seas	0.33	0.89	0.43	1.6	0.560303581
RG31c	Belsky 1994	Tsavo Natl. Park, Kenya	-2.75	38.13	767	Total	number	-999	1	no	-999	0	drought-deciduous	N	N	Savanna	7	1498	767	tropical, seas	0.33	0.89	0.44	1.64	0.564690321
RG31d	Belsky 1994	Tsavo Natl. Park, Kenya	-2.75	38.13	767	Total	number	-999	1.2	no	-999	0	-999	N	N	Grassland	10	1498	767	tropical, seas	0.43	1.08	0.58	1.99	0.614417336
RE10a	Berish & Ewel 1988	Costa Rica	9.9	-83.67	-999	5	surface	-999	0.85	no	fine	0	evergreen	N	N	EBL forest / tropica	2	1313	2700	non-tropical,	0.1	0.66	0.13	1.19	0.18528431
RE10b	Berish & Ewel 1988	Costa Rica	9.9	-83.67	-999	5	surface	-999	0.85	no	fine	0	evergreen	N	N	EBL forest / tropica	2	1313	2700	non-tropical,	0.06	0.66	0.09	1.23	0.142637568
RE10c	Berish & Ewel 1988	Costa Rica	9.9	-83.67	-999	5	surface	-999	0.85	no	fine	0	evergreen	N	N	EBL forest / tropica	2	1313	2700	non-tropical,	0.12	0.68	0.16	1.23	0.221253457
RE10d	Berish & Ewel 1988	Costa Rica	9.9	-83.67	-999	5	surface	-999	0.85	no	fine	0	evergreen	N	N	EBL forest / tropica	2	1313	2700	non-tropical,	0.07	0.67	0.11	1.3	0.16502347
RE01a	Berish 1982	Costa Rica	9.88	-83.67	650 m	Total	mass	0.22	0.85	no	fine	0	evergreen	N	N	EBL forest / tropica	2	1313	2700	non-tropical,	0.13	0.59	0.14	0.85	0.184901689
RE01b	Berish 1982	Costa Rica	9.88	-83.67	60 m	Total	mass	1.29	0.85	no	fine	0	evergreen	N	N	EBL forest / tropica	2	1313	2700	non-tropical,	0.11	0.55	0.12	0.76	0.155358756
RE01c	Berish 1982	Costa Rica	9.88	-83.67	1200 m	Total	mass	1.56	0.85	no	fine	0	evergreen	N	N	EBL forest / tropica	2	1313	2700	non-tropical,	0.14	0.66	0.16	1.11	0.219667851
HW05a	Bernard & Fiala 1986	New York, USA	42.5	-76.42	-999	Total	mass	0.59	0.2	no	-999	-999	-999	N	Y	Grassland	10	765	900	summer maximum	0.06	0.18	0.09	0.33	0.057067215
HW05b	Bernard & Fiala 1986	New York, USA	42.5	-76.42	-999	Total	mass	0.26	0.2	no	-999	-999	-999	N	Y	Grassland	10	765	900	summer maximum	0.09	0.18	0.11	0.3	0.04846553
HW05c	Bernard & Fiala 1986	New York, USA	42.5	-76.42	-999	Total	mass	0.5	0.2	no	-999	-999	-999	N	Y	Grassland	10	765	900	summer maximum	0.02	0.06	0.02	0.06	0.000676101
BF05a	Bhatti et al. 1998	Ontario, Canada	49.05	-81.5	-999	5	mass	0.29	0.4	no	organic	10	evergreen	N	N	ENL forest / boreal	1	636	838	summer maximum	0.15	0.31	0.16	0.37	0.097449448
BF05b	Bhatti et al. 1998	Ontario, Canada	49.05	-81.5	-999	5	mass	0.59	0.4	no	organic	10	evergreen	N	N	ENL forest / boreal	1	636	838	summer maximum	0.15	0.27	0.15	0.29	0.043069928
TG28a	Bickova & Zirin 1963	Vladimir, Russia	56.25	41.25	-999	Total	mass	0.68	0.8	no	-999	0	-999	N	N	Pasture	10	632	591	summer maximum	0.06	0.43	0.06	0.58	0.084889999
TG28b	Bickova & Zirin 1963	Vladimir, Russia	56.25	41.25	-999	Total	mass	0.69	0.8	no	-999	0	-999	N	N	Pasture	10	632	591	summer maximum	0.06	0.25	0.06	0.26	0.034479796
TG28c	Bickova & Zirin 1963	Vladimir, Russia	56.25	41.25	-999	Total	mass	0.96	0.8	no	-999	0	-999	N	N	Pasture	10	632	591	summer maximum	0.01	0.14	0.01	0.16	0.018827205
TG28d	Bickova & Zirin 1963	Vladimir, Russia	56.25	41.25	-999	Total	mass	1.52	0.8	no	-999	0	-999	N	N	Pasture	10	632	591	summer maximum	0.08	0.22	0.08	0.22	0.020252615
RG27a	Bille 1977	Sahel, Senegal	16.22	-15.1	40	Total	mass	0.13	6	no	coarse	0	drought-deciduous	N	N	Savanna	7	2124	316	tropical, seas	0.23	2.61	0.23	2.61	0.276053007
RG27b	Bille 1977	Sahel, Senegal	16.22	-15.1	40	Total	mass	0.98	6	yes	coarse	0	drought-deciduous	N	N	Savanna	7	2124	316	tropical, seas	0.33	2.05	0.33	2.05	0.394923388
RG27c	Bille 1977	Sahel, Senegal	16.22	-15.1	40	Total	mass	0.23	2	no	coarse	0	-999	N	N	Grassland	10	2124	316	tropical, seas	0.11	1.02	0.11	1.25	0.164211384
RG21	Blagoveshchenskiy 1968	NW India	26.27	72.97	-999	Total	mass	0.19	0.9	no	coarse	0	drought-deciduous	N	N	Savanna	7	2183	355	summer maximum	0.3	0.81	0.44	1.54	0.584187693
SG30a	Boikov & Kharitonov 1998	Buryatia, Russia	51.95	106.78	-999	Total	mass	1.51	0.5	no	-999	0	-999	N	N	Grassland	10	640	435	summer maximum	0.04	0.31	0.04	0.47	0.061667996
SG30b	Boikov & Kharitonov 1998	Buryatia, Russia	51.95	106.78	-999	Total	mass	2.49	0.5	no	-999	0	-999	N	N	Grassland	10	640	435	summer maximum	0.07	0.38	0.08	0.64	0.10614437
SG30c	Boikov & Kharitonov 1998	Buryatia, Russia	51.95	106.78	-999	Total	mass	1.54	0.5	no	-999	0	-999	N	N	Grassland	10	640	435	summer maximum	0.06	0.32	0.07	0.43	0.073023219
RG37	Bowden 1963	Uganda	0.47	32.45	-999	Total	mass	1.05	0.8	no	fine	0	-999	Y	N	Pasture	10	1209	1400	non-tropical,	0.07	0.58	0.08	1	0.126408504
TG38	Bowns & Box 1964	Sinton, Texas, USA	28.08	-97.26	-999	Total	mass	0.16	0.81	no	coarse	0	-999	N	N	Grassland	10	1254	880	summer maximum	0.13	0.69	0.2	1.32	0.271834589
D24	Bowns & West 1976	SW Utah, USA	37.3	-113.95	1280	Total	mass	2.57	0.4	no	medium	0	-999	N	N	open shrubland	9	1387	274	non-tropical,	0.08	0.34	0.11	0.64	0.133071087
D02a	Branson et al. 1976	Colorado, USA	39.23	-108.88	-999	Total	mass	0.25	1.4	no	-999	0	-999	N	N	open shrubland	9	1231	230	non-tropical,	0.52	1.26	0.66	2.25	0.599666705
D02b	Branson et al. 1976	Colorado, USA	39.23	-108.88	-999	Total	mass	0.23	1.1	no	-999	0	-999	N	N	open shrubland	9	1231	230	non-tropical,	0.16	0.75	0.17	1.06	0.231585035
D02c	Branson et al. 1976	Colorado, USA	39.23	-108.88	-999	Total	mass	0.21	1.8	no	-999	0	-999	N	N	open shrubland	9	1231	230	non-tropical,	0.29	1.33	0.32	1.86	0.397561439
D02d	Branson et al. 1976	Colorado, USA	39.23	-108.88	-999	Total	mass	0.17	1.4	no	-999	0	-999	N	N	open shrubland	9	1231	230	non-tropical,	0.36	1.22	0.49	2.26	0.518125474
D02e	Branson et al. 1976	Colorado, USA	39.23	-108.88	-999	Total	mass	0.16	1.2	no	coarse	0	-999	N	N	open shrubland	9	1231	230	non-tropical,	0.24	1	0.3	1.79	0.37917929
D02f	Branson et al. 1976	Colorado, USA	39.23	-108.88	-999	Total	mass	0.13	0.9	no	fine	0	-999	N	N	open shrubland	9	1231	230	non-tropical,	0.17	0.74	0.22	1.31	0.2988162
D02g	Branson et al. 1976	Colorado, USA	39.23	-108.88	-999	Total	mass	0.12	1	no	medium	0	-999	N	N	open shrubland	9	1231	230	non-tropical,	0.35	0.9	0.49	1.67	0.611835625
D02h	Branson et al. 1976	Colorado, USA	39.23	-108.88	-999	Total	mass	0.12	0.7	no	coarse	0	-999	N	N	open shrubland	9	1231	230	non-tropical,	0.21	0.62	0.28	1.13	0.399888384
D02i	Branson et al. 1976	Colorado, USA	39.23	-108.88	-999	Total	mass	0.08	0.6	no	-999	0	-999	N	N	open shrubland	9	1231	230	non-tropical,	0.12	0.47	0.14	0.76	0.17812108
D02j	Branson et al. 1976	Colorado, USA	39.23	-108.88	-999	Total	mass	0.07	1.1	no	coarse	0	-999	N	N	open shrubland	9	1231	230	non-tropical,	0.38	0.99	0.53	1.85	0.609453948
D02k	Branson et al. 1976	Colorado, USA	39.23	-108.88	-999	Total	mass	0.07	0.9	no	-999	0	-999	N	N	open shrubland	9	1231	230	non-tropical,	0.28	0.75	0.31	1.14	0.452424439
D02l	Branson et al. 1976	Colorado, USA	39.23	-108.88	-999	Total	mass	0.06	0.6	no	-999	0	-999	N	N	open shrubland	9	1231	230	non-tropical,	0.15	0.49	0.17	0.79	0.219462983
D10	Briones et al. 1996	Coahuila, Mexico	26	-103	1100	Total	number	-999	0.75	no	fine	0	-999	N	N	open shrubland	9	1526	264	tropical, seas	0.16	0.52	0.17	0.65	0.203194668
SC11a	Carbon et al. 1980	SW Australia	-32.27	116.38	-999	Total	length	-999	18	no	medium	0	evergreen	N	N	Xeric forest	6	1420	950	winter maximum	0.24	5.62	0.24	5.62	0.239357169
SC11b	Carbon et al. 1980	SW Australia	-32.27	116.38	-999	Total	length	-999	15	no	medium	0	evergreen	N	N	Xeric forest	6	1420	950	winter maximum	0.21	9.01	0.21	9.01	0.203101258
RD02	Castellanos et al. 1991	Chamela, Mexico	19.5	-105.08	-999	Total	mass	2.79	0.8	no	medium	0	drought-deciduous	N	N	DBL forest / tropica	4	1827	707	tropical, seas	0.16	0.5	0.16	0.58	0.177057885
RD06	Cavelier 1992	Panama	9.12	-80.15	60	Total	mass	0.94	0.25	no	fine	0	drought-deciduous	N	N	DBL forest / tropica	4	1146	2567	tropical, seas	0.09	0.23	0.13	0.43	0.106664053
RE09	Cavelier 1992	Panama	8.72	-82.23	-999	50	mass	0.91	0.25	no	medium	5	evergreen	N	N	EBL forest / tropica	2	1169	3900	tropical, seas	0.08	0.21	0.09	0.34	0.060139314
RE16	Cerri & Volkoff 1987	Manaus, Brazil	-2.58	-60.03	-999	Total	mass	1.75	5	no	fine	2	evergreen	N	N	EBL forest / tropica	2	1075	2100	non-tropical,	0.11	2.06	0.11	2.06	0.16919097
HE01	Chapman 1970	Dorset, England	50.72	-2.82	15	Total	mass	1.39	1.18	yes	coarse	-999	-999	N	N	Closed shrubland	8	627	800	non-tropical,	0.05	0.21	0.05	0.22	0.025040642
WB14	Chen et al. 1994	S China	23.45	111.88	400	Total	number	-999	5	no	fine	0	evergreen	N	N	EBL forest / tempera	2	736	1744	tropical, seas	0.73	3.8	0.73	3.8	0.467063263
TS17a	Christie 1978	SW Queensland, Australia	-26.4	146.27	306	Total	mass	0.58	0.8	no	coarse	0	-999	N	N	Grassland	10	1639	483	summer maximum	0.2	0.69	0.26	1.24	0.359806206
TS17b	Christie 1978	SW Queensland, Australia	-26.17	146.27	306	Total	mass	0.19	1.2	no	coarse	0	-999	N	N	Grassland	10	1639	483	summer maximum	0.19	0.9	0.22	1.42	0.296078246
D33a	Cline et al. 1977	S Washington, USA	46.53	-119.52	-999	Total	mass	0.66	1.6	no	medium	0	-999	Y	N	Grassland	10	840	160	winter maximum	0.01	0.93	0.02	1.6	0.072159226
D33b	Cline et al. 1977	S Washington, USA	46.53	-119.52	-999	Total	mass	0.97	1.6	no	medium	0	-999	N	N	open shrubland	10	840	160	winter maximum	0.34	1.32	0.41	2.2	0.46027205
TG37	Coetzee et al. 1946	South Africa	-26.68	28.1	-999	Total	mass	-999	0.61	no	medium	0	-999	N	N	Grassland	10	1240	760	summer maximum	0.06	0.38	0.06	0.56	0.083090005
RG25	Coughenour et al. 1990	S Turkana, Kenya	2.2	35.75	-999	Total	length	-999	2.4	no	medium	0	drought-deciduous	N	N	Savanna	7	1530	300	tropical, seas	0.32	1.12	0.32	1.17	0.46665444
SG33	Coupland & Brayshaw 1953	Saskatchewan, Canada	52.13	-106.63	-999	Total	mass	1.88	1.22	no	medium	0	-999	N	N	Grassland	10	881	362	summer maximum	0.08	0.6	0.08	0.76	0.115297337
SG20	Coupland et al. 1975	Saskatchewan, Canada	50.7	-107.8	680	Total	mass	2.42	1.5	no	fine	0	-999	N	N	Grassland	10	1025	338	summer maximum	0.23	1.23	0.31	2.28	0.361281862
D34	Cox et al. 1986	SE Arizona, USA	31.7	-110.05	-999	Total	mass	3.13	0.91	yes	-999	0	-999	N	N	open shrubland	10	1654	343	summer maximum	0.07	0.37	0.07	0.39	0.065863345
SG34	Cox et al. 1986	SE Arizona, USA	31.7	-110.05	-999	Total	mass	0.64	0.91	yes	-999	0	-999	N	N	Grassland	10	1654	343	summer maximum	0.05	0.66	0.06	0.96	0.105288057
D11	Daddy et al. 1988	New Mexico, USA	36.8	-107.6	1900	Total	mass	-999	1	no	medium	0	-999	N	N	open shrubland	9	1299	200	summer maximum	0.45	0.66	0.45	0.67	0.949835368
TG02	Dahlman & Kucera 1965	Missouri, USA	38.95	-91.93	<100	Total	mass	1.74	0.86	no	medium	0	-999	N	N	Grassland	10	1043	1016	summer maximum	0.04	0.55	0.05	0.92	0.094312757
BF07a	Damman 1971	Newfoundland, Canada	48.45	-58.4	<50	10	mass	1.12	1.04	no	coarse	10	evergreen	N	N	ENL forest / boreal	1	500	1200	non-tropical,	0.16	0.45	0.16	0.47	0.145528067
BF07b	Damman 1971	Newfoundland, Canada	48.45	-58.4	<50	10	mass	0.86	1.04	no	coarse	10	evergreen	N	N	ENL forest / boreal	1	500	1200	non-tropical,	0.13	0.34	0.13	0.34	0.069754217
HE02	Damman 1971	Newfoundland, Canada	48.45	-58.4	<50	10	mass	0.69	0.4	no	coarse	30	-999	N	N	Closed shrubland	8	500	1200	non-tropical,	0.1	0.31	0.11	0.43	0.094329633
RE18a	Davies & Becker 1996	Brunei Darussalam, Borneo	4.62	114.75	16-Nov	Total	mass	2.05	1	no	coarse	12	evergreen	N	N	EBL forest / tropica	2	1534	3000	non-tropical,	0.06	0.17	0.06	0.17	0.010103017
RE18b	Davies & Becker 1996	Brunei Darussalam, Borneo	4.65	114.52	37-59	Total	mass	1.93	1	no	coarse	7.5	evergreen	N	N	EBL forest / tropica	2	1534	3000	non-tropical,	0.11	0.62	0.12	0.86	0.162321027
SC13	Davis & Pase	Central Arizona, USA	33.58	-111.27	1006	Total	mass	10.42	2.8	no	medium	0	-999	N	N	Closed shrubland	8	1780	653	non-tropical,	0.57	1.99	0.58	2.07	0.600515641
WC13a	Davis et al. 1983	Tasmania, Australia	-41.38	146.38	-999	Total	length	-999	0.8	no	medium	2	evergreen	Y	N	ENL plantation / tem	1	1109	1100	winter maximum	0.29	0.73	0.44	1.39	0.618228594
WC13b	Davis et al. 1983	Tasmania, Australia	-42.08	145.28	-999	Total	length	-999	0.8	no	coarse	5	evergreen	Y	N	ENL plantation / tem	1	1108	1300	winter maximum	0.13	0.68	0.2	1.3	0.272076366
WC13c	Davis et al. 1983	Tasmania, Australia	-41.35	146.5	-999	Total	length	-999	0.8	no	medium	3	evergreen	Y	N	ENL plantation / tem	1	1109	1100	winter maximum	0.14	0.68	0.22	1.31	0.2988162
WC13d	Davis et al. 1983	Tasmania, Australia	-41.35	146.5	-999	Total	length	-999	0.8	no	medium	2	evergreen	Y	N	ENL plantation / tem	1	1109	1100	winter maximum	0.04	0.61	0.07	1.18	0.121052272
WC13e	Davis et al. 1983	Tasmania, Australia	-41.23	147.52	-999	Total	length	-999	0.8	no	medium	0	evergreen	Y	N	ENL plantation / tem	1	1168	1100	winter maximum	0.18	0.7	0.28	1.34	0.38397738
RG09a	de Castro and Kauffman 1998	Goi�s, Brazil	-16.1	-47.9	1100	Total	mass	1.58	2	no	fine	0	-999	N	N	Grassland	10	1404	1482	tropical, seas	0.06	1.42	0.08	2.08	0.139877025
RG09b	de Castro and Kauffman 1998	Goi�s, Brazil	-16.1	-47.9	1100	Total	mass	3.05	2	no	coarse	0	evergreen	N	N	Savanna	7	1404	1482	tropical, seas	0.09	0.79	0.1	0.89	0.142416811
RG09c	de Castro and Kauffman 1998	Goi�s, Brazil	-16.1	-47.9	1100	Total	mass	4.67	2	no	-999	0	evergreen	N	N	Savanna	7	1404	1482	tropical, seas	0.1	0.51	0.1	0.52	0.107136739
RG09d	de Castro and Kauffman 1998	Goi�s, Brazil	-16.1	-47.9	1100	Total	mass	5.36	2	no	-999	0	evergreen	N	N	Savanna	7	1404	1482	tropical, seas	0.16	0.92	0.16	1.02	0.217582625
TU01a	Dennis & Johnson 1970	Alaska, USA	71.33	-156.65	< 5	Total	mass	2.31	0.55	no	medium	16	-999	N	N	Tundra	10	384	104	summer maximum	0.08	0.44	0.08	0.44	0.07995969
TU01b	Dennis & Johnson 1970	Alaska, USA	71.33	-156.65	< 5	Total	mass	1.69	0.6	no	-999	7	-999	N	N	Tundra	10	384	104	summer maximum	0.07	0.42	0.07	0.42	0.071330119
TU01c	Dennis & Johnson 1970	Alaska, USA	71.33	-156.65	< 5	Total	mass	1.66	0.4	no	-999	2	-999	N	N	Tundra	10	384	104	summer maximum	0.05	0.3	0.05	0.3	0.04277528
TU01d	Dennis & Johnson 1970	Alaska, USA	71.33	-156.65	< 5	Total	mass	2.04	0.4	no	-999	20	-999	N	N	Tundra	10	384	104	summer maximum	0.08	0.34	0.08	0.34	0.057757313
TU01e	Dennis & Johnson 1970	Alaska, USA	71.33	-156.65	< 5	Total	mass	2.08	0.6	no	medium	16	-999	N	N	Tundra	10	384	104	summer maximum	0.13	0.52	0.13	0.52	0.131824897
TU02	Dennis et al. 1978	Alaska, USA	71.33	-156.65	< 5	Total	mass	0.46	0.25	no	medium	16	-999	N	N	Tundra	10	384	104	summer maximum	0.05	0.18	0.05	0.18	0.0149854
RG23	Devidas & Puyravaud 1995	S India	11.78	76.38	900	Total	mass	1.24	0.5	no	-999	0	-999	N	N	Grassland	10	1650	1098	tropical, seas	0.1	0.41	0.12	0.7	0.149824183
RD13	Dhyani et al. 1990	Uttar Pradesh, India	30.34	78.03	-999	2	mass	0.04	1.2	no	fine	-999	evergreen	Y	N	EBL plantation / tro	2	1222	1700	tropical, seas	0.44	1.08	0.58	1.98	0.616230122
SG24	Distel & Fern�ndez 1988	La Pampa Province, Argentina	-38.75	-63.75	-999	Total	number	-999	0.6	no	medium	0	-999	N	N	Grassland	10	977	400	summer maximum	0.29	0.55	0.36	0.98	0.583641486
D03a	Dobrowolski et al. 1990	Utah, USA	41.75	-111.8	1460	Total	number	-999	2.5	yes	medium	0	-999	N	N	open shrubland	9	1186	468	non-tropical,	0.2	0.72	0.2	0.73	0.259447209
D03b	Dobrowolski et al. 1990	Utah, USA	41.75	-111.8	1460	Total	number	-999	2.5	yes	medium	0	-999	N	N	Grassland	10	1186	468	non-tropical,	0.34	1.96	0.36	2.3	0.406942565
HW01a	Dumortier 1991	Belgium	51.1	3.67	-999	Total	mass	1.56	1	no	fine	10	-999	Y	Y	Pasture	10	604	790	non-tropical,	0.04	0.3	0.04	0.33	0.045627917
HW01b	Dumortier 1991	Belgium	51.1	3.67	-999	Total	mass	1.2	0.2	no	fine	10	-999	Y	Y	Pasture	10	604	790	non-tropical,	0.03	0.17	0.06	0.34	0.052751149
WB18	Duncan 1941	North Carolina, USA	35.98	-78.99	-999	Total	number	-999	0.46	no	fine	0	winter-deciduous	N	N	DBL forest / tempera	4	991	1190	non-tropical,	0.11	0.39	0.15	0.74	0.188446705
TD13	Ellenberg et al. 1986	Lower Saxony, Germany	51.77	9.55	500	2	mass	0.09	0.95	no	medium	2.5	winter-deciduous	N	N	DBL forest / tempera	4	637	1060	non-tropical,	0.08	0.71	0.11	1.27	0.164550505
TG18	Ellenberg et al. 1986	Lower Saxony, Germany	51.77	9.53	500	Total	mass	1.11	0.6	no	medium	0	-999	Y	N	Pasture	10	637	1060	non-tropical,	0.02	0.36	0.03	0.57	0.061783134
TF01	Farrish 1991	Louisiana, USA	32.33	-92.57	-999	3	mass	0.92	1	no	medium	10	winter-deciduous	N	Y	DBL forest / tempera	4	1171	1300	non-tropical,	0.1	0.81	0.16	1.55	0.221803332
WB01a	Farrish 1991	Louisiana, USA	33	-92.68	-999	3	mass	0.81	0.9	no	medium	-999	winter-deciduous	N	N	Mixed forest / tempe	5	1075	1300	non-tropical,	0.15	0.74	0.19	1.34	0.258740855
WB01b	Farrish 1991	Louisiana, USA	33	-92.68	-999	3	mass	1.01	0.9	no	medium	-999	winter-deciduous	N	N	Mixed forest / tempe	5	1075	1300	non-tropical,	0.13	0.7	0.16	1.22	0.221161751
D19	Fernandez & Caldwell 1975	Utah, USA	41.08	-113.08	500	Total	length	-999	1.2	no	coarse	0	-999	N	N	open shrubland	9	1175	230	non-tropical,	0.36	0.88	0.37	1.05	0.586866512
D04	Fern�ndez & Paruelo 1988	Chubut, Argentina	-45.42	-70.33	1350	Total	number	-999	0.5	no	medium	0	-999	N	N	open shrubland	9	903	142	winter maximum	0.24	0.47	0.39	0.91	0.676817191
RG01a	Fiala & Herrera 1988	Cuba	22.25	-80.68	25	Total	mass	0.48	0.4	no	coarse	0	-999	N	N	Savanna	7	1481	1250	tropical, seas	0.07	0.31	0.08	0.5	0.089828444
RG01b	Fiala & Herrera 1988	Cuba	21.63	-82.98	2	Total	mass	0.59	0.5	no	coarse	0	-999	N	N	Savanna	7	1489	1480	tropical, seas	0.07	0.34	0.07	0.5	0.083315279
RG01c	Fiala & Herrera 1988	Cuba	22.88	-82.88	150	Total	mass	0.79	0.4	no	medium	0	-999	N	N	Grassland	10	1489	2013	tropical, seas	0.05	0.32	0.07	0.57	0.091388662
TG17	Fiala & Studeny 1988	Czech Republic	49.72	15.97	625	Total	mass	2.76	0.3	no	-999	0	-999	Y	N	Pasture	10	725	775	summer maximum	0.04	0.17	0.04	0.21	0.023895497
HW07a	Fiala 1990	Czech Republic	49.67	16	~650	Total	mass	0.67	0.3	no	-999	-999	-999	N	Y	Grassland	10	724	775	summer maximum	0.1	0.27	0.17	0.54	0.179631623
HW07b	Fiala 1990	Czech Republic	49.67	16	~650	Total	mass	0.9	0.3	no	-999	-999	-999	N	Y	Grassland	10	724	775	summer maximum	0.03	0.16	0.03	0.21	0.024829497
HW07c	Fiala 1990	Czech Republic	49.67	16	~650	Total	mass	1.41	0.3	no	-999	-999	-999	N	Y	Grassland	10	724	775	summer maximum	0.05	0.16	0.05	0.18	0.0149854
HW07d	Fiala 1990	Czech Republic	49.67	16	~650	Total	mass	1.54	0.3	no	-999	-999	-999	N	Y	Grassland	10	724	775	summer maximum	0.04	0.15	0.04	0.17	0.014870707
TG16e	Fiala 1990	Czech Republic	49.67	16	~650	Total	mass	1.49	0.3	no	-999	0	-999	Y	N	Pasture	10	724	775	summer maximum	0.04	0.19	0.04	0.25	0.032141136
TG16f	Fiala 1990	Czech Republic	49.67	16	-999	Total	mass	0.98	0.3	no	-999	0	-999	Y	N	Pasture	10	724	775	summer maximum	0.03	0.23	0.04	0.42	0.056803523
TG16g	Fiala 1990	Czech Republic	49.67	16	-999	Total	mass	0.87	0.3	yes	-999	0	-999	Y	N	Pasture	10	724	775	summer maximum	0.03	0.16	0.03	0.21	0.024829497
BF04a	Fin�r et al. 1997	NW Quebec, Canada	48.5	-79.33	300	10	mass	1.14	0.35	no	fine	5.3	evergreen	N	N	ENL forest / boreal	1	671	823	summer maximum	0.07	0.29	0.09	0.52	0.099750817
BF04b	Fin�r et al. 1997	NW Quebec, Canada	48.5	-79.33	300	10	mass	0.91	0.38	no	fine	7.5	evergreen	N	N	ENL forest / boreal	1	671	823	summer maximum	0.08	0.32	0.11	0.6	0.127911764
BF04c	Fin�r et al. 1997	NW Quebec, Canada	48.5	-79.33	300	10	mass	1.01	0.38	no	fine	8	evergreen	N	N	ENL forest / boreal	1	671	823	summer maximum	0.07	0.3	0.08	0.51	0.091274015
RF13	Frangi & Lugo 1985	Puerto Rico	18.38	-65.92	750	Total	mass	6.69	1	no	-999	0	evergreen	N	Y	EBL forest / tropica	2	1566	3725	non-tropical,	0.12	0.79	0.15	1.43	0.210533003
D08a	Freckman & Virginia 1989	New Mexico, USA	32.5	-106.75	-999	Total	mass	-999	13	no	-999	0	-999	N	Y	open shrubland	9	1631	211	summer maximum	1.36	9.82	1.36	9.82	0.292218478
D08b	Freckman & Virginia 1989	New Mexico, USA	32.5	-106.75	-999	Total	mass	-999	7	yes	-999	0	-999	N	Y	open shrubland	9	1631	211	summer maximum	0.38	4.26	0.4	4.85	0.330787131
D08c	Freckman & Virginia 1989	New Mexico, USA	32.5	-106.75	-999	Total	mass	-999	6	yes	coarse	0	-999	N	N	open shrubland	9	1631	211	summer maximum	0.51	4.26	0.51	4.26	0.394031651
D08d	Freckman & Virginia 1989	New Mexico, USA	32.5	-106.75	-999	Total	mass	-999	4	yes	-999	0	-999	N	N	open shrubland	9	1631	211	summer maximum	0.46	3.03	0.46	3.03	0.431788919
D08e	Freckman & Virginia 1989	New Mexico, USA	32.5	-106.75	-999	Total	mass	-999	4	no	-999	0	-999	N	N	open shrubland	9	1631	211	summer maximum	0.43	2.2	0.43	2.2	0.47773604
RG29	Friesen et al. 1997	E Colombia	4.5	-71.32	150	Total	length	-999	0.8	no	fine	0	-999	N	N	Grassland	10	890	2240	tropical, seas	0.16	0.69	0.25	1.33	0.340369039
TD16a	Garelkov 1973	Bulgaria	43.1	43.12	1400-16	Total	mass	3.02	1	no	-999	-999	winter-deciduous	N	N	DBL forest / tempera	4	699	1100	non-tropical,	0.13	0.67	0.14	0.95	0.190119014
TD16b	Garelkov 1973	Bulgaria	43.1	43.12	1400-16	Total	mass	4.05	1	no	-999	-999	winter-deciduous	N	N	DBL forest / tempera	4	699	1100	non-tropical,	0.31	0.85	0.36	1.4	0.499136451
RG10	Gaze et al. 1998	Sahel, Niger	13.25	2.25	-999	Total	length	-999	2.3	no	coarse	0	drought-deciduous	N	N	Savanna	7	2264	585	tropical, seas	0.22	1.4	0.23	1.61	0.303189455
TC02	Gehrmann et al. 1984	Lower Saxony, Germany	51.95	9.73	-999	2	mass	0.25	0.85	no	coarse	5	evergreen	Y	N	ENL plantation / tem	1	637	781	non-tropical,	0.25	0.62	0.26	0.76	0.378859663
TG22	Gisi & Oertli 1981	Switzerland	47.42	7.48	785	Total	mass	1.44	0.25	no	fine	0	-999	Y	N	Pasture	10	795	800	non-tropical,	0.06	0.22	0.09	0.42	0.081089615
TC12	Glatzel 1983	SE Austria	47.05	16.45	240	Total	mass	1.1	1.03	yes	medium	2.5	evergreen	Y	N	ENL plantation / tem	1	763	750	summer maximum	0.06	0.36	0.06	0.4	0.063467553
TD09	Glatzel 1983	SE Austria	47.05	16.45	240	Total	mass	2.88	1.03	no	medium	2.5	winter-deciduous	N	N	DBL forest / tempera	4	763	750	summer maximum	0.2	0.74	0.22	1.03	0.303522635
RE02a	Gower 1987	La Selva, Costa Rica	10.43	-83.98	650 m	Total	mass	0.36	0.5	no	fine	-999	evergreen	N	N	EBL forest / tropica	2	1313	3800	non-tropical,	0.09	0.4	0.11	0.69	0.138540471
RE02b	Gower 1987	La Selva, Costa Rica	10.43	-83.98	119 m	Total	mass	0.66	0.5	no	fine	-999	evergreen	N	N	EBL forest / tropica	2	1313	3800	non-tropical,	0.1	0.39	0.11	0.64	0.133071087
RD07	Greenland & Kowal 1960	Kade, Ghana	6.15	-0.92	167	Total	mass	2.5	1.52	no	fine	0	drought-deciduous	N	N	DBL forest / tropica	4	1388	1650	tropical, seas	0.07	0.69	0.08	0.88	0.121740039
RE11	Greenland & Kowal 1960	Yangambi, Dem. Rep. Congo	0.75	24.43	-999	Total	mass	2.26	1.52	no	fine	0	evergreen	N	N	EBL forest / tropica	2	1238	1758	non-tropical,	0.16	0.87	0.17	1.11	0.23246038
TG13	Greenwood & Hutchinson 1998	New South Wales, Australia	-30.63	151.57	1065	Total	length	-999	0.75	no	-999	0	-999	N	N	Grassland	10	1571	793	non-tropical,	0.21	0.67	0.33	1.28	0.469024533
D32a	Groeneveld 1989	E California, USA	37.42	118.35	-999	Total	length	-999	1.8	no	medium	0	-999	N	N	open shrubland	9	1406	144	winter maximum	0.45	1.54	0.55	2.4	0.538138537
D32b	Groeneveld 1989	E California, USA	37.17	118.28	-999	Total	length	-999	2.7	no	coarse	0	-999	N	N	open shrubland	9	1406	144	winter maximum	0.56	2.2	0.58	2.4	0.552580927
RG14a	Groot et al. 1995	Zinzana, S Mali	13.17	5.92	280	Total	mass	0.28	1.7	yes	coarse	0	-999	N	N	Grassland	10	2311	700	tropical, seas	0.1	1	0.11	1.4	0.166329929
RG14b	Groot et al. 1995	N'Tarla, S Mali	12.58	5.7	310	Total	mass	0.46	1.8	no	coarse	0	-999	N	N	Grassland	10	2223	900	tropical, seas	0.08	0.43	0.08	0.44	0.07995969
HE03a	Groves & Specht 1965	SE Australia	-39	146.28	-999	Total	mass	3.57	1.52	no	coarse	0	-999	N	N	Closed shrubland	8	1412	1090	winter maximum	0.16	1.1	0.19	1.8	0.252729644
HE03b	Groves & Specht 1965	SE Australia	-38.87	146.38	-999	Total	mass	1.39	0.61	no	coarse	0	-999	N	N	Closed shrubland	8	1412	1090	winter maximum	0.09	0.42	0.09	0.62	0.112668028
D27	Hansson et al. 1996	Inner Mongolia, China	42.97	120.73	350	Total	mass	-999	0.95	no	coarse	0	-999	N	N	open shrubland	-999	793	360	summer maximum	0.23	0.8	0.28	1.38	0.381127027
WB02	Harris et al. 1977	Tennessee, USA	36.02	-84.27	-999	Total	mass	1.64	0.6	no	medium	0	winter-deciduous	N	N	DBL forest / tempera	4	1063	1390	non-tropical,	0.14	0.46	0.15	0.65	0.177432378
WC03	Harris et al. 1977	North Carolina, USA	35.93	-79.32	-999	Total	mass	1.08	0.7	no	medium	0	evergreen	N	N	ENL forest / tempera	1	985	1160	non-tropical,	0.12	0.41	0.13	0.47	0.119076104
RG38	Haworth 1953	Sri Lanka	6.07	80.67	-999	Total	mass	4.74	3.05	no	fine	0	-999	Y	N	Pasture	10	1528	1800	non-tropical,	0.26	1.22	0.26	1.22	0.360900406
TS01a	Heitschmidt et al. 1988	Texas, USA	34.15	-99.28	-999	Total	number	-999	2	no	fine	0	winter-deciduous	N	N	Wooded grassland	7	1450	650	summer maximum	0.48	1.65	0.53	2.25	0.545792595
TS01b	Heitschmidt et al. 1988	Texas, USA	34.15	-99.28	-999	Total	number	-999	2	no	fine	0	winter-deciduous	N	N	Wooded grassland	7	1450	650	summer maximum	0.38	1.62	0.43	2.25	0.472686036
TC16a	Hendriks & Bianchi 1955	The Netherlands	52.25	5.68	-999	2	length	-999	0.94	no	coarse	4	evergreen	Y	N	ENL plantation / tem	1	584	760	non-tropical,	0.1	0.58	0.11	0.81	0.148343144
TC16b	Hendriks & Bianchi 1955	The Netherlands	52.25	5.68	-999	2	length	-999	0.92	no	coarse	2	evergreen	Y	N	ENL plantation / tem	1	584	760	non-tropical,	0.17	0.79	0.26	1.51	0.345457886
TD12a	Hendriks & Bianchi 1995	The Netherlands	52.27	5.68	-999	2	length	-999	0.91	no	medium	1	winter-deciduous	N	N	DBL forest / tempera	4	584	760	non-tropical,	0.09	0.43	0.09	0.48	0.09311943
TD12b	Hendriks & Bianchi 1995	The Netherlands	52.27	5.68	-999	2	length	-999	0.93	no	medium	3	winter-deciduous	N	N	DBL forest / tempera	4	584	760	non-tropical,	0.14	0.59	0.14	0.77	0.178998757
TD12c	Hendriks & Bianchi 1995	The Netherlands	52.27	5.68	-999	2	length	-999	0.94	no	medium	4	winter-deciduous	N	N	DBL forest / tempera	4	584	760	non-tropical,	0.26	0.8	0.31	1.38	0.425806174
TD12d	Hendriks & Bianchi 1995	The Netherlands	52.27	5.68	-999	2	length	-999	0.95	no	medium	5	winter-deciduous	N	N	DBL forest / tempera	4	584	760	non-tropical,	0.29	0.69	0.29	0.81	0.447759812
TD14a	Hertel 1999	G�ttinger Wald, Germany	51.52	10.05	420	2	mass	0.45	1	no	fine	0	winter-deciduous	N	N	DBL forest / tempera	4	637	712	non-tropical,	0.17	0.77	0.2	1.26	0.272510879
TD14b	Hertel 1999	Allstedt, Germany	51.38	11.43	280	2	mass	0.27	2.03	no	coarse	2.5	winter-deciduous	N	N	DBL forest / tempera	4	643	500	summer maximum	0.36	1.32	0.37	1.54	0.492835934
TD14c	Hertel 1999	Solling, Germany	51.77	9.58	510	2	mass	0.34	1.26	yes	medium	5.7	winter-deciduous	N	N	DBL forest / tempera	4	637	1031	non-tropical,	0.18	0.89	0.19	1.32	0.258899639
TD14d	Hertel 1999	L�neburger Heide, Germany	52.83	10.28	115	2	mass	0.49	3.57	yes	coarse	6.5	winter-deciduous	N	N	DBL forest / tempera	4	744	801	non-tropical,	0.12	1.3	0.12	1.3	0.175879324
SC02	Higgins et al. 1987	Cape Province, South Africa	-33.95	18.92	400	Total	mass	1.22	3.5	no	coarse	0	-999	N	N	Closed shrubland	8	1285	1700	winter maximum	0.07	0.32	0.07	0.32	0.050529926
RG33a	Hosegood 1963	Kenya	-1.18	36.63	~2200	Total	volume	-999	5.79	no	medium	0	evergreen	N	N	Savanna	7	1461	967	tropical, seas	0.06	3.64	0.06	3.64	0.122357627
RG33b	Hosegood 1963	Kenya	-1.18	36.63	~2200	Total	volume	-999	4.88	no	medium	0	-999	N	N	Grassland	10	1461	967	tropical, seas	0.22	3.02	0.22	3.02	0.259509903
SG31	Hulbert 1955	W Idaho, USA	46.45	-117.02	350	Total	mass	0.1	1.6	no	medium	0	-999	N	N	Grassland	10	1069	355	winter maximum	0.2	1.29	0.27	2.29	0.322335997
RE03a	Huttel 1975	Abidjan, Ivory Coast	5.4	-4.05	-999	Total	mass	0.22	2.5	no	coarse	0	evergreen	N	N	EBL forest / tropica	2	1265	2100	tropical, seas	0.24	1.41	0.24	1.54	0.318098283
RE03b	Huttel 1975	Abidjan, Ivory Coast	5.4	-4.05	-999	Total	mass	0.23	2.5	no	coarse	0	evergreen	N	N	EBL forest / tropica	2	1265	2100	tropical, seas	0.11	0.67	0.11	0.69	0.138540471
RE03c	Huttel 1975	Abidjan, Ivory Coast	5.8	-4.13	-999	Total	mass	0.22	1.3	no	fine	0	evergreen	N	N	EBL forest / tropica	2	1293	1800	tropical, seas	0.12	0.57	0.12	0.64	0.142908331
TU04a	Ignatenko & Khakimzyanova 19	Komi, Russia	66.67	62.58	143	Total	mass	0.4	0.34	no	medium	18	-999	N	N	Tundra	7	377	340	summer maximum	0.04	0.16	0.04	0.16	0.012587037
TU04b	Ignatenko & Khakimzyanova 19	Komi, Russia	66.67	62.58	143	Total	mass	1.03	0.48	no	-999	12	-999	N	N	Tundra	7	377	340	summer maximum	0.03	0.22	0.03	0.22	0.026623416
TU04c	Ignatenko & Khakimzyanova 19	Komi, Russia	66.67	62.58	143	Total	mass	0.58	0.38	no	medium	18	-999	N	N	Tundra	7	377	340	summer maximum	0.03	0.16	0.03	0.16	0.015030669
TU04d	Ignatenko & Khakimzyanova 19	Komi, Russia	66.67	62.58	143	Total	mass	0.81	0.38	no	-999	12	-999	N	N	Tundra	7	377	340	summer maximum	0.1	0.15	0.1	0.15	0.000342763
BF02	Ignatenko et al. 1972	Taimyr Peninsula, Russia	72.45	101.95	30-150	5	mass	0.38	0.7	no	medium	14	evergreen	N	N	ENL forest / boreal	1	337	243	summer maximum	0.07	0.36	0.07	0.44	0.074655931
TU07	Ignatenko et al. 1972	Taimyr Peninsula, Russia	72.45	101.95	30-150	5	mass	0.43	0.65	no	medium	11.7	-999	N	N	Tundra	7	337	243	summer maximum	0.09	0.41	0.09	0.41	0.078802541
WB06	Isagi et al. 1997	central Honshu, Japan	34.93	135.77	65	Total	mass	2.78	0.9	no	-999	0	evergreen	N	N	EBL forest / tempera	2	1007	1581	summer maximum	0.17	0.66	0.19	0.96	0.257005677
JCG	Jackson et al. 2002	Colorado, USA	40.8	-104.8	-999	Total	mass	12.21	4.27	no	medium	0	-999	N	N	Grassland	10	1250	332	summer maximum	0.05	0.56	0.05	0.56	0.075915049
JCS	Jackson et al. 2002	Colorado, USA	40.8	-104.8	-999	Total	mass	1.46	4.27	no	medium	0	-999	N	N	open shrubland	7	1250	332	summer maximum	0.7	4.04	0.66	2.94	0.519504903
JEG	Jackson et al. 2002	Texas, USA	31.8	-95.6	-999	Total	mass	9.07	6.1	no	medium	0	-999	N	N	Grassland	10	1340	1100	non-tropical,	0.13	0.64	0.13	0.64	0.153283617
JES	Jackson et al. 2002	Texas, USA	31.8	-95.6	-999	Total	mass	4.35	6.1	no	medium	0	-999	N	N	open shrubland	7	1340	1100	non-tropical,	0.17	2.48	0.17	2.62	0.222472875
JJG	Jackson et al. 2002	New Mexico, USA	32.5	-106.8	-999	Total	mass	1.74	10.06	yes	medium	0	-999	N	N	Grassland	10	1420	264	summer maximum	0.1	1.13	0.1	1.13	0.150952112
JJS	Jackson et al. 2002	New Mexico, USA	32.5	-106.8	-999	Total	mass	4.74	10.06	yes	medium	0	-999	N	N	open shrubland	9	1420	264	summer maximum	0.02	5.41	0.02	5.41	0.080700245
JRG	Jackson et al. 2002	Texas, USA	31.5	-96.9	-999	Total	mass	5.32	10.06	no	fine	0	-999	N	N	Grassland	10	1360	920	non-tropical,	0.18	0.93	0.18	0.93	0.241627739
JRS	Jackson et al. 2002	Texas, USA	31.5	-96.9	-999	Total	mass	5.65	10.06	yes	fine	0	-999	N	N	open shrubland	7	1360	920	non-tropical,	0.03	2.81	0.03	2.81	0.090134568
JSG	Jackson et al. 2002	New Mexico, USA	34.1	-106.9	-999	Total	mass	1.65	9.14	yes	medium	0	-999	N	N	Grassland	10	1600	242	summer maximum	0.2	0.69	0.2	0.69	0.254749361
JSS	Jackson et al. 2002	New Mexico, USA	34.1	-106.9	-999	Total	mass	0.41	9.14	yes	medium	0	-999	N	N	open shrubland	9	1600	242	summer maximum	0.42	2	0.42	1.99	0.491844781
JVG	Jackson et al. 2002	Texas, USA	34.2	-99.3	-999	Total	mass	1.83	10.06	no	fine	0	-999	N	N	Grassland	10	1450	653	summer maximum	0.1	0.61	0.1	0.61	0.120218439
JVS	Jackson et al. 2002	Texas, USA	34.2	-99.3	-999	Total	mass	0.97	10.06	no	fine	0	-999	N	N	open shrubland	7	1450	653	summer maximum	0.67	5.75	0.67	5.99	0.377912195
RG41	Jama et al. 1998	W Kenya	0.1	34.57	1430	Total	length	-999	3.95	no	fine	0	evergreen	N	N	Savanna	7	1339	1800	non-tropical,	0.35	2.77	0.35	2.77	0.371350113
TG36	Joffre et al. 1987	Andaluc�a, S Spain	37.68	-5.92	-999	Total	mass	0.72	0.6	no	medium	0	-999	N	N	Grassland	10	1454	720	winter maximum	0.07	0.42	0.08	0.65	0.107043774
TS25a	Johnsen 1962	Arizona, USA	34.37	-109.38	2000	Total	mass	0.2	0.61	no	-999	0	-999	N	N	Grassland	10	1576	297	summer maximum	0.08	0.33	0.08	0.38	0.067632633
TS25b	Johnsen 1962	Arizona, USA	34.37	-109.38	2000	Total	mass	0.32	0.61	no	-999	0	evergreen	N	N	Wooded grassland	7	1576	297	summer maximum	0.18	0.53	0.23	0.98	0.320160506
TS25c	Johnsen 1962	Arizona, USA	34.37	-109.38	2000	Total	mass	0.74	0.61	no	-999	0	evergreen	N	N	Wooded grassland	7	1576	297	summer maximum	0.28	0.56	0.36	1.01	0.575871711
RG36a	Jonsson et al. 1988	Tanzania	-6.83	37.63	-999	Total	mass	0.08	0.8	no	medium	0	drought-deciduous	Y	N	Savanna	7	1275	870	tropical, seas	0.29	0.72	0.39	1.33	0.557929354
RG36b	Jonsson et al. 1988	Tanzania	-6.83	37.63	-999	Total	mass	0.07	1	no	medium	0	evergreen	Y	N	Savanna	7	1275	870	tropical, seas	0.35	0.91	0.5	1.7	0.614926201
D05	Jordan & Nobel 1984	California, USA	33.63	-116.4	850	Total	length	-999	0.16	no	medium	0	-999	N	N	open shrubland	9	1585	150	winter maximum	0.09	0.14	0.09	0.19	0.008550331
AC03a	Kaletkina 1974	W Tajikistan	39.17	68.82	3373	Total	mass	-999	0.6	no	-999	-999	-999	N	N	alpine herbaceous	10	802	494	winter maximum	0.1	0.47	0.12	0.8	0.158438117
AC03b	Kaletkina 1974	W Tajikistan	39.17	68.82	3373	Total	mass	-999	0.8	no	-999	-999	-999	N	N	alpine herbaceous	10	802	494	winter maximum	0.05	0.47	0.05	0.71	0.085686128
TD10a	Kalisz et al. 1987	Kentucky, USA	37.45	-83.13	-999	Total	length	-999	0.92	no	medium	6	winter-deciduous	N	N	DBL forest / tempera	4	971	1170	non-tropical,	0.14	0.68	0.16	1.07	0.218855822
TD10b	Kalisz et al. 1987	Kentucky, USA	37.45	-83.13	-999	Total	length	-999	1.06	no	medium	3	winter-deciduous	N	N	DBL forest / tempera	4	971	1170	non-tropical,	0.16	0.87	0.22	1.59	0.291577768
TD10c	Kalisz et al. 1987	Kentucky, USA	37.45	-83.13	-999	Total	length	-999	1.12	no	medium	2.5	winter-deciduous	N	N	DBL forest / tempera	4	971	1170	non-tropical,	0.19	0.88	0.23	1.48	0.307339359
TG39	Kandeler et al. 1994	Austria	47.5	14.1	-999	Total	mass	0.31	1	no	medium	0	-999	Y	N	Pasture	10	744	1013	summer maximum	0.07	0.47	0.07	0.58	0.092396135
WB04	Karizumi 1978	SW Honshu, Japan	32.17	130.47	440	Total	mass	6.74	2.4	yes	-999	3	evergreen	N	N	EBL forest / tempera	2	1317	2680	summer maximum	0.26	1.62	0.27	1.88	0.339504576
WC19a	Karizumi 1978	Honshu, Japan	-999	-999	-999	Total	mass	4.02	2.4	yes	-999	-999	evergreen	Y	N	ENL plantation / tem	1	-999	-999	-999	0.18	0.55	0.18	0.55	0.195660658
WC19b	Karizumi 1978	Honshu, Japan	-999	-999	-999	Total	mass	5.53	2.4	yes	-999	-999	evergreen	Y	N	ENL plantation / tem	1	-999	-999	-999	0.16	0.39	0.16	0.39	0.108976482
WC19c	Karizumi 1978	Honshu, Japan	-999	-999	-999	Total	mass	4.43	2.4	no	-999	-999	evergreen	Y	N	ENL plantation / tem	1	-999	-999	-999	0.2	0.81	0.2	0.83	0.267205867
WC19d	Karizumi 1978	Honshu, Japan	-999	-999	-999	Total	mass	4.27	2.4	yes	-999	-999	evergreen	Y	N	ENL plantation / tem	1	-999	-999	-999	0.17	0.57	0.17	0.57	0.18741274
BF12a	Karpov 1983	Valdai Hills, Russia	56.53	31.83	~250	Total	surface	-999	0.3	no	coarse	-999	evergreen	N	Y	ENL forest / boreal	1	606	640	summer maximum	0.04	0.18	0.04	0.22	0.026047497
BF12b	Karpov 1983	Valdai Hills, Russia	56.53	31.83	~250	Total	surface	-999	0.3	yes	coarse	-999	evergreen	N	Y	ENL forest / boreal	1	606	640	summer maximum	0.07	0.2	0.08	0.23	0.023603228
RD09a	Kellman & Roulet 1990	Veracruz, Mexico	19.5	-96.5	<10	2	mass	0.96	2	no	coarse	0	drought-deciduous	N	N	DBL forest / tropica	4	1438	1300	tropical, seas	0.51	1.64	0.56	2.2	0.569911235
RD09b	Kellman & Roulet 1990	Veracruz, Mexico	19.5	-96.5	-999	2	mass	0.66	1.4	no	coarse	0	drought-deciduous	N	N	DBL forest / tropica	4	1438	1300	tropical, seas	0.16	1.08	0.2	1.93	0.261269475
RG19a	Kellman & Roulet 1990	Veracruz, Mexico	19.5	-96.5	<10	2	mass	0.5	2	no	coarse	0	-999	Y	N	Pasture	10	1438	1300	tropical, seas	0.46	1.69	0.54	2.4	0.532792527
RG19b	Kellman & Roulet 1990	Veracruz, Mexico	19.5	-96.5	<10	2	mass	0.75	2	no	coarse	0	drought-deciduous	Y	N	Savanna	7	1438	1300	tropical, seas	0.43	1.69	0.51	2.4	0.515244237
RG18a	Kellman & Sanmugadas 1985	Belize	17	-89	500	2	mass	0.49	0.6	no	medium	0	-999	N	N	Grassland	10	1366	500	tropical, seas	0.07	0.34	0.07	0.43	0.073023219
RG18b	Kellman & Sanmugadas 1985	Belize	17	-89	-999	2	mass	0.61	0.6	no	medium	0	evergreen	N	N	Savanna	6	1366	500	tropical, seas	0.09	0.42	0.09	0.62	0.112668028
RG18c	Kellman & Sanmugadas 1985	Belize	17	-89	-999	2	mass	0.69	0.6	no	medium	0	evergreen	N	N	Savanna	6	1366	500	tropical, seas	0.11	0.36	0.11	0.42	0.091545339
TC22a	Kern et al. 1961	SW Germany	47.73	8	950	2	length	-999	1.1	no	coarse	3	evergreen	N	N	ENL forest / tempera	1	771	1854	summer maximum	0.2	0.89	0.24	1.54	0.318098283
TC22b	Kern et al. 1961	SW Germany	47.73	8	950	2	length	-999	1.1	no	coarse	2	evergreen	N	N	ENL forest / tempera	1	771	1854	summer maximum	0.21	0.84	0.23	1.32	0.312381628
TC22c	Kern et al. 1961	SW Germany	47.73	8	950	2	length	-999	0.65	no	coarse	3	evergreen	N	N	ENL forest / tempera	1	771	1854	summer maximum	0.18	0.52	0.19	0.79	0.248812036
TC22d	Kern et al. 1961	SW Germany	47.73	8	950	2	length	-999	0.6	no	coarse	3	evergreen	N	N	ENL forest / tempera	1	771	1854	summer maximum	0.12	0.45	0.13	0.67	0.157183578
TU05a	Khodachek 1971	Taimyr Peninsula, Russia	73.33	90.62	-999	Total	mass	3.47	0.5	no	-999	10	-999	N	Y	Tundra	10	332	338	summer maximum	0.11	0.4	0.11	0.4	0.085628152
TU05b	Khodachek 1971	Taimyr Peninsula, Russia	73.33	90.62	-999	Total	mass	2.1	0.46	no	-999	6	-999	N	Y	Tundra	10	332	338	summer maximum	0.16	0.41	0.16	0.41	0.119491097
TU05c	Khodachek 1971	Taimyr Peninsula, Russia	73.33	90.62	-999	Total	mass	1.43	0.48	no	-999	0	-999	N	Y	Tundra	10	332	338	summer maximum	0.13	0.37	0.13	0.37	0.08354947
BF10	Kimmins & Hawkes 1978	British Columbia, Canada	54.67	-122.23	-999	6.4	mass	0.68	0.93	no	coarse	8.3	evergreen	N	N	ENL forest / boreal	1	605	813	non-tropical,	0.13	0.39	0.13	0.41	0.099598651
D36	Klepper et al. 1985	S Washington, USA	46.53	-119.52	-999	Total	mass	0.08	2.5	no	-999	0	-999	N	N	open shrubland	9	840	160	winter maximum	0.42	1.27	0.42	1.3	0.611738779
RE04a	Klinge 1973	Central Amazonia, Brazil	-2.77	-59.82	-999	Total	mass	3.97	1.3	no	medium	6	evergreen	N	N	EBL forest / tropica	2	1089	2070	tropical, seas	0.22	1.03	0.27	1.77	0.344826467
RE04b	Klinge 1973	Central Amazonia, Brazil	-2.77	-59.82	-999	Total	mass	2.81	0.89	no	coarse	11.5	evergreen	N	N	EBL forest / tropica	2	1089	2070	tropical, seas	0.09	0.13	0.09	0.13	6.50E-05
RE04c	Klinge 1975	Central Amazonia, Brazil	-2.77	-59.82	-999	Total	mass	3.1	0.9	no	coarse	12	evergreen	N	N	EBL forest / tropica	2	1089	2070	tropical, seas	0.16	0.3	0.16	0.3	0.049813334
RE04d	Klinge 1975	Central Amazonia, Brazil	-2.77	-59.82	-999	Total	mass	2.81	0.89	no	coarse	10.5	evergreen	N	N	EBL forest / tropica	2	1089	2070	tropical, seas	0.07	0.17	0.07	0.17	0.007782223
RG02a	Knoop & Walker 1985	N Province, South Africa	-24.65	28.75	1100	Total	number	-999	1.2	no	coarse	0	drought-deciduous	N	N	Savanna	7	1256	630	tropical, seas	0.28	0.92	0.3	1.31	0.417210083
RG02b	Knoop & Walker 1985	N Province, South Africa	-24.65	28.75	1100	Total	number	-999	1	no	coarse	0	drought-deciduous	N	N	Savanna	7	1256	630	tropical, seas	0.38	0.91	0.54	1.71	0.646144543
TD04a	Kochenderfer 1973	West Virginia, USA	39.12	-79.57	457-106	Total	number	-999	1.5	no	medium	0	winter-deciduous	N	N	DBL forest / tempera	4	909	1300	non-tropical,	0.25	0.89	0.25	1.05	0.352580686
TD04b	Kochenderfer 1973	West Virginia, USA	39.12	-79.57	-999	Total	number	-999	1.8	no	medium	0	winter-deciduous	N	N	DBL forest / tempera	4	909	1300	non-tropical,	0.28	1.27	0.3	1.72	0.383912921
TD04c	Kochenderfer 1973	West Virginia, USA	39.12	-79.57	-999	Total	number	-999	2.1	no	medium	0	winter-deciduous	N	N	DBL forest / tempera	4	909	1300	non-tropical,	0.27	1.22	0.27	1.4	0.365348595
SC14	Kosmas et al. 1996	Greece	37.97	23.92	140	Total	mass	0.45	0.8	no	medium	0	evergreen	Y	N	Wooded grassland	6	1529	496	winter maximum	0.07	0.57	0.08	0.96	0.125009093
TD20	Kreutzer 1968	S Germany	48.07	9.95	607	Total	mass	-999	0.9	no	medium	-999	winter-deciduous	N	N	DBL forest / tempera	4	704	830	summer maximum	0.34	0.82	0.49	1.55	0.639098559
D22	Kudrjasheva 1974	S Tajikistan	37.57	68.42	300-500	Total	mass	-999	0.6	no	-999	0	-999	N	N	Grassland	10	996	158	winter maximum	0.04	0.17	0.04	0.18	0.017163873
D31	Kul'tiasov 1925	Turkistan, S Kazakhstan	41.18	68.33	-999	Total	mass	1.52	0.75	no	medium	0	-999	N	N	Grassland	10	1179	230	winter maximum	0.01	0.13	0.01	0.14	0.016158808
SC04	Kummerow & Mangan 1981	California, USA	32.78	-116.53	1400	Total	mass	1.34	1	no	medium	0	-999	N	N	Closed shrubland	8	1276	460	winter maximum	0.4	0.83	0.42	1.05	0.688730938
SC05	Kummerow et al. 1990	Montpelier, France	43.7	3.85	-999	Total	mass	8.94	1	no	medium	0	-999	N	N	Closed shrubland	8	1222	900	non-tropical,	0.15	0.72	0.17	1.07	0.231782295
AC02a	Ladygina & Litvinova 1974	Pamirs, Tajikistan	38.15	73.95	~4000	Total	mass	8.7	1	no	-999	-999	-999	N	Y	alpine herbaceous	10	401	130	winter maximum	0.13	0.61	0.13	0.78	0.168132835
AC02b	Ladygina & Litvinova 1974	Pamirs, Tajikistan	38.15	73.95	~4000	Total	mass	9.74	1	no	-999	-999	-999	N	Y	alpine herbaceous	10	401	250	winter maximum	0.11	0.51	0.12	0.6	0.137328265
AC02c	Ladygina & Litvinova 1974	Pamirs, Tajikistan	38.15	73.95	~4000	Total	mass	6.3	1	no	-999	-999	-999	N	Y	alpine herbaceous	10	401	190	winter maximum	0.07	0.48	0.08	0.58	0.100087177
AC02d	Ladygina & Litvinova 1974	Pamirs, Tajikistan	38.15	73.95	~4000	Total	mass	6.82	1	no	-999	-999	-999	N	Y	alpine herbaceous	10	401	250	winter maximum	0.08	0.4	0.09	0.44	0.085409263
AC02e	Ladygina & Litvinova 1974	Pamirs, Tajikistan	38.15	73.95	~4000	Total	mass	7.08	1	no	-999	-999	-999	N	Y	alpine herbaceous	10	401	190	winter maximum	0.13	0.68	0.14	0.99	0.191707348
SC15a	Lamont 1973	SW Australia	-33.95	118.48	-999	Total	mass	0.52	0.51	no	medium	3	-999	N	N	Closed shrubland	8	1194	340	winter maximum	0.05	0.25	0.05	0.3	0.04277528
SC15b	Lamont 1973	SW Australia	-31.95	115.82	-999	Total	mass	11.09	0.67	no	coarse	4	-999	N	N	Closed shrubland	8	1272	820	winter maximum	0.02	0.19	0.02	0.21	0.025174789
TS02a	Lavrinenko 1972	Dymer, Ukraine	50.73	30.32	-999	2	mass	-999	1.5	no	coarse	0	evergreen	N	N	Woodland	6	685	590	summer maximum	0.03	1.04	0.05	1.99	0.109170597
TS02b	Lavrinenko 1972	Trostyanets, Ukraine	50.47	35.8	-999	2	volume	-999	1.1	no	medium	0	winter-deciduous	N	N	Woodland	6	684	552	summer maximum	0	0.65	0.01	1.24	0.054669656
TS02c	Lavrinenko 1972	Bila Tserkva, Ukraine	49.8	30.12	-999	2	mass	-999	1.1	no	medium	0	winter-deciduous	N	N	Woodland	6	769	627	summer maximum	0.09	0.7	0.09	1.06	0.138533154
TS02d	Lavrinenko 1972	Boguslav, Ukraine	49.53	30.87	-999	2	volume	-999	2	no	-999	0	winter-deciduous	N	N	Woodland	6	776	615	summer maximum	0.21	1.59	0.26	2.3	0.312329335
TS02e	Lavrinenko 1972	Kirovohrad, Ukraine	48.5	32.27	-999	2	mass	-999	1.1	no	medium	0	winter-deciduous	N	N	Woodland	6	759	520	summer maximum	0.1	0.88	0.16	1.68	0.221224581
RG03	Lawson et al. 1968	Mole Game Reserve, Ghana	9.38	-1.98	165	Total	mass	2.81	0.7	no	medium	0	drought-deciduous	N	N	Savanna	7	1653	1070	tropical, seas	0.16	0.49	0.17	0.62	0.198004919
RD03a	Lawson et al. 1970	Kade, Ghana	6.15	-0.92	167	Total	mass	0.86	0.5	no	fine	0	drought-deciduous	N	N	DBL forest / tropica	4	1388	1650	tropical, seas	0.01	0.35	0.02	0.68	0.05765089
RD03b	Lawson et al. 1970	Kade, Ghana	6.15	-0.92	167	Total	mass	2.14	0.5	no	fine	0	drought-deciduous	N	N	DBL forest / tropica	4	1388	1650	tropical, seas	0.05	0.2	0.05	0.22	0.025040642
RD03c	Lawson et al. 1970	Kade, Ghana	6.15	-0.92	167	Total	mass	0.82	0.5	no	fine	0	drought-deciduous	N	N	DBL forest / tropica	4	1388	1650	tropical, seas	0.12	0.44	0.2	0.86	0.268717151
RG04a	Le Roux et al. 1995	Lamto Reserve, Cote D'Ivoire	6.22	-5.03	-999	2	mass	0.9	1.8	yes	coarse	0	-999	N	N	Savanna	7	1265	1210	tropical, seas	0.17	0.9	0.17	1.04	0.231153989
RG04b	Le Roux et al. 1995	Lamto Reserve, Cote D'Ivoire	6.22	-5.03	-999	2	mass	0.62	1.8	no	coarse	0	-999	N	N	Savanna	7	1265	1210	tropical, seas	0.21	1.14	0.22	1.48	0.294510515
SG05	Lee & Lauenroth 1994	Colorado, USA	40.82	-104.78	1650	Total	length	-999	1	no	medium	0	-999	N	N	Grassland	10	1248	321	summer maximum	0.22	0.83	0.27	1.45	0.362332907
SG06a	Liang et al. 1989	Colorado, USA	40.82	-104.77	1650	2	mass	1.79	0.9	no	medium	0	-999	N	N	Grassland	10	1248	311	summer maximum	0.08	0.72	0.13	1.39	0.187890367
SG06b	Liang et al. 1989	Colorado, USA	40.82	-104.77	1650	2	mass	3.4	0.9	no	medium	0	-999	N	N	Grassland	10	1248	311	summer maximum	0.24	0.8	0.36	1.52	0.48189244
SG06c	Liang et al. 1989	Colorado, USA	40.82	-104.77	1650	2	mass	1.88	0.9	no	medium	0	-999	N	N	Wooded grassland	7	1248	311	summer maximum	0.14	0.62	0.15	0.88	0.19903535
SG06d	Liang et al. 1989	Colorado, USA	40.82	-104.77	1650	2	mass	1.64	0.9	no	medium	0	-999	N	N	Grassland	10	1248	311	summer maximum	0.12	0.71	0.16	1.26	0.221491902
SG06e	Liang et al. 1989	Colorado, USA	40.82	-104.77	1650	2	mass	1.32	0.9	no	medium	0	-999	N	N	Grassland	10	1248	311	summer maximum	0.1	0.69	0.13	1.24	0.186131508
HW06a	Linkola & Tiirikka 1936	Karelia, Russia	61.6	30.68	-999	Total	mass	1.36	1.2	yes	coarse	20	-999	N	Y	Grassland	10	530	570	summer maximum	0.03	0.29	0.03	0.32	0.04135907
HW06b	Linkola & Tiirikka 1936	Karelia, Russia	61.6	30.68	-999	Total	mass	1.43	1.2	yes	coarse	17	-999	N	Y	Grassland	10	530	570	summer maximum	0.04	0.35	0.04	0.39	0.053465355
HW06c	Linkola & Tiirikka 1936	Karelia, Russia	61.6	30.68	-999	Total	mass	1.76	1.2	yes	coarse	15	-999	N	Y	Grassland	10	530	570	summer maximum	0.05	0.23	0.05	0.23	0.027479207
TG15a	Linkola & Tiirikka 1936	Karelia, Russia	61.6	30.68	-999	Total	mass	1.01	1.2	no	coarse	1	-999	Y	N	Pasture	10	530	570	summer maximum	0.04	0.64	0.04	0.99	0.086439973
TG15b	Linkola & Tiirikka 1936	Karelia, Russia	61.6	30.68	-999	Total	mass	0.45	1.2	yes	coarse	2.5	-999	Y	N	Pasture	10	530	570	summer maximum	0.04	0.2	0.04	0.2	0.021691129
TG15c	Linkola & Tiirikka 1936	Karelia, Russia	61.6	30.68	-999	Total	mass	1.33	1.2	yes	medium	2.5	-999	Y	N	Pasture	10	530	570	summer maximum	0.03	0.17	0.03	0.17	0.017081229
SC06	Low & Lamont 1990	Enaebba, SW Australia	-29.87	115.25	-999	Total	mass	3.07	1.8	no	coarse	0	-999	N	N	Closed shrubland	8	1604	530	winter maximum	0.13	0.95	0.13	1.19	0.18528431
TD11	Lucot & Bruckert 1992	Franche-Comt�, France	47.13	6	355	Total	section	-999	4	no	fine	0	winter-deciduous	N	N	DBL forest / tempera	4	801	1100	non-tropical,	0.34	0.86	0.34	0.86	0.566413698
TC25	Lutz et al. 1937	New Hampshire, USA	42.93	-72.27	-999	Total	number	-999	1.71	no	medium	3.4	evergreen	N	N	ENL forest / tempera	1	775	1016	non-tropical,	0.19	0.89	0.19	1.03	0.258451333
D14	Manning & Barbour 1988	California, USA	37.2	-118.37	~1300	Total	mass	-999	1.03	no	medium	0	-999	N	N	open shrubland	9	1406	144	winter maximum	0.18	0.83	0.22	1.46	0.29503688
SC07	Martinez et al. 1998	SW Spain	37.12	-6.2	-999	Total	mass	1.33	1	no	coarse	0	-999	N	N	Closed shrubland	8	1490	620	winter maximum	0.12	0.82	0.18	1.57	0.244472926
TC04	McClaugherty et al. 1982	Massachusetts, USA	42.5	-72.2	-999	3	mass	0.51	0.98	no	medium	8	evergreen	Y	N	ENL plantation / tem	1	779	1050	non-tropical,	0.22	0.79	0.25	1.31	0.34128255
TD05	McClaugherty et al. 1982	Massachusetts, USA	42.5	-72.2	-999	3	mass	0.61	0.96	no	medium	6.3	winter-deciduous	N	N	DBL forest / tempera	4	779	1050	non-tropical,	0.1	0.69	0.11	1.14	0.16194798
TG07	McKell et al. 1962	California, USA	38.97	-123.12	670	Total	mass	0.13	0.61	no	fine	0	-999	N	N	Grassland	10	1028	889	winter maximum	0.09	0.47	0.1	0.82	0.138579813
RG24a	McNaughton et al. 1998	Serengeti, Tanzania	-1.57	34.83	-999	Total	mass	0.41	0.5	no	medium	0	-999	N	N	Grassland	10	1406	1100	tropical, seas	0.07	0.33	0.07	0.47	0.079215733
RG24b	McNaughton et al. 1998	Serengeti, Tanzania	-2.33	34.95	-999	Total	mass	0.48	0.5	no	medium	0	-999	N	N	Grassland	10	1424	800	tropical, seas	0.11	0.36	0.12	0.48	0.114021768
RG24c	McNaughton et al. 1998	Serengeti, Tanzania	-2.73	35.17	-999	Total	mass	0.63	0.5	no	fine	0	-999	N	N	Grassland	10	1410	425	tropical, seas	0.19	0.46	0.3	0.89	0.463029591
RG13	Mekonnen et al. 1997	W Kenya	0.1	34.57	1420	Total	length	-999	2.25	no	fine	0	-999	Y	N	Pasture	10	1413	1800	non-tropical,	0.16	1.61	0.17	2.04	0.228689121
RD08a	Mensah & Jenik 1968	Esukawkaw, Ghana	6.33	-0.75	-999	Total	mass	1.71	0.5	no	coarse	0	drought-deciduous	N	N	DBL forest / tropica	4	1388	1231	tropical, seas	0.09	0.31	0.1	0.37	0.072226935
RD08b	Mensah & Jenik 1968	Kade, Ghana	6.15	-0.92	167	Total	mass	0.9	0.5	no	coarse	0	drought-deciduous	N	N	DBL forest / tropica	4	1388	1650	tropical, seas	0.1	0.43	0.16	0.84	0.209536352
HW04a	Mets�vainio 1931	Central Finland	64.02	64.1	-999	Total	mass	6.7	0.6	yes	organic	60	-999	N	Y	Grassland	10	531	487	summer maximum	0.1	0.41	0.1	0.57	0.114939112
HW04b	Mets�vainio 1931	Central Finland	64.02	64.1	-999	Total	mass	0.98	0.6	yes	organic	60	-999	N	Y	Grassland	10	531	487	summer maximum	0.09	0.33	0.09	0.37	0.068733069
HW04c	Mets�vainio 1931	Central Finland	64.02	64.1	-999	Total	mass	1.83	0.6	yes	organic	60	-999	N	Y	Grassland	10	531	487	summer maximum	0.19	0.51	0.21	0.79	0.281371327
HW04d	Mets�vainio 1931	Central Finland	64.02	64.1	-999	Total	mass	1.56	0.6	yes	organic	60	-999	N	Y	Grassland	10	531	487	summer maximum	0.06	0.22	0.06	0.24	0.029192383
HW04e	Mets�vainio 1931	Central Finland	64.02	64.1	-999	Total	mass	4.01	0.6	yes	organic	60	-999	N	Y	Grassland	10	531	487	summer maximum	0.07	0.14	0.07	0.14	0.002049741
TS20a	Midwood et al. 1998	Texas, USA	27.65	-98.22	75-90	Total	mass	20.65	1.5	no	medium	0	winter-deciduous	N	N	Wooded grassland	7	1123	716	summer maximum	0.17	1.08	0.2	1.76	0.264456181
TS20b	Midwood et al. 1998	Texas, USA	27.65	-98.22	75-90	Total	mass	5.09	1.5	no	medium	0	winter-deciduous	N	N	Wooded grassland	7	1123	716	summer maximum	0.33	1.27	0.43	2.32	0.465948014
SC09a	Miller & Ng 1977	California, USA	32.9	-116.65	1000	Total	mass	-999	0.8	no	medium	0	-999	N	N	Closed shrubland	8	1276	550	winter maximum	0.11	0.42	0.11	0.48	0.106672498
SC09b	Miller & Ng 1977	Fundo Santa Laura, Chile	-33.07	-71	1000	Total	mass	-999	1	no	-999	0	-999	N	N	Closed shrubland	8	1103	550	winter maximum	0.26	0.85	0.31	1.45	0.419013308
TU12a	Miller et al. 1982	central Alaska	65.43	-145.5	750-105	0.25	mass	-999	0.25	no	medium	6	-999	N	N	Tundra	7	419	235	summer maximum	0.11	0.22	0.11	0.22	0.01381429
TU12b	Miller et al. 1982	central Alaska	65.43	-145.5	750-105	0.25	mass	-999	0.25	no	medium	8	-999	N	N	Tundra	7	419	235	summer maximum	0.11	0.21	0.11	0.21	0.010223271
TU12c	Miller et al. 1982	central Alaska	65.43	-145.5	750-105	0.25	mass	-999	0.25	no	medium	8	-999	N	N	Tundra	7	419	235	summer maximum	0.06	0.17	0.06	0.17	0.010103017
TU12d	Miller et al. 1982	central Alaska	65.43	-145.5	750-105	0.25	mass	-999	0.35	no	medium	40	-999	N	N	Tundra	8	419	235	summer maximum	0.11	0.28	0.11	0.28	0.03967468
TU12e	Miller et al. 1982	central Alaska	65.43	-145.5	750-105	0.25	mass	-999	0.35	no	medium	40	-999	N	N	Tundra	7	419	235	summer maximum	0.22	0.34	0.22	0.34	0.109270822
TU12f	Miller et al. 1982	central Alaska	65.43	-145.5	750-105	0.25	mass	-999	0.25	no	medium	40	-999	N	N	Tundra	7	419	235	summer maximum	0.15	0.24	0.15	0.24	0.012831956
TU12g	Miller et al. 1982	central Alaska	65.43	-145.5	750-105	0.25	mass	-999	0.57	no	medium	57	-999	N	N	Tundra	7	419	235	summer maximum	0.1	0.43	0.1	0.43	0.088682405
TU12h	Miller et al. 1982	central Alaska	65.43	-145.5	750-105	0.25	mass	-999	0.45	no	medium	45	-999	N	N	Tundra	7	419	235	summer maximum	0.15	0.36	0.15	0.36	0.086877484
TS27	Millikin & Bledsoe 1999	California, USA	39.25	-121.28	-999	Fine	mass	2.02	1.5	no	-999	0	winter-deciduous	N	N	Wooded grassland	6	1368	730	winter maximum	0.3	1.14	0.3	1.14	0.434345456
D20	Miroshnichenko 1975	E Karakum, Turkmenistan	38.58	63.18	185	Total	mass	0.61	6	no	coarse	0	-999	N	N	open shrubland	9	1269	114	winter maximum	0.78	3.02	0.78	3.02	0.520686701
D17	Montana et al. 1995	Durango, Mexico	26.67	-103.67	1100	Total	number	-999	0.7	no	fine	0	-999	N	N	open shrubland	9	1507	264	summer maximum	0.18	0.6	0.22	1.05	0.303389756
D06	Moorhead et al. 1989	New Mexico, USA	32.5	-106.8	-999	Fine	mass	0.47	0.7	no	coarse	0	-999	N	N	open shrubland	9	1631	215	summer maximum	0.25	0.64	0.38	1.22	0.564913791
RG11a	Mordelet et al. 1997	Lamto Reserve, Cote D'Ivoire	6.22	-5.03	-999	Total	mass	2.92	1.2	no	coarse	0	drought-deciduous	N	N	Savanna	7	1265	1210	tropical, seas	0.22	0.79	0.22	0.99	0.303631116
RG11b	Mordelet et al. 1997	Lamto Reserve, Cote D'Ivoire	6.22	-5.03	-999	Total	mass	1.12	1.2	no	coarse	0	drought-deciduous	N	N	Savanna	7	1265	1210	tropical, seas	0.22	0.87	0.23	1.26	0.314179736
RG39	Moreira et al. 2000	Para, Brazil	-2.98	-47.52	-999	Total	mass	1.01	4	yes	fine	0	evergreen	Y	N	Pasture	10	1313	1800	tropical, seas	0.68	2.89	0.68	2.89	0.52765514
TU06	Muc 1977	Northwest Territories, Canada	75.55	-84.67	50	Total	mass	1.13	0.25	no	organic	5	-999	N	N	Tundra	7	230	185	summer maximum	0.12	0.23	0.12	0.23	0.015498413
RD04	Murphy et al. 1995	SW Puerto Rico	17.97	-66.88	175	Total	mass	4.37	1	no	fine	0	drought-deciduous	N	N	DBL forest / tropica	4	1533	860	non-tropical,	0.08	0.54	0.08	0.72	0.112609133
RE06	Nepstad et al. 1994	Para, Brazil	-2.98	-47.52	-999	1	mass	0.47	6.72	no	fine	0	evergreen	N	N	EBL forest / tropica	2	1313	1750	tropical, seas	0.5	4.68	0.5	4.68	0.375597624
RG16	Nepstad et al. 1994	Para, Brazil	-2.98	-47.52	-999	1	mass	0.58	6.72	no	fine	0	-999	Y	N	Pasture	10	1313	1750	tropical, seas	0.29	4.64	0.29	4.64	0.279281578
TC18	Nnyamah & Black 1977	Vancouver Island, Canada	49.83	-125.28	150	2	mass	0.98	0.78	no	medium	-999	evergreen	N	N	ENL forest / tempera	1	733	1100	winter maximum	0.27	0.71	0.4	1.35	0.569235792
D07	Nobel 1989	California, USA	33.63	-116.4	850	Total	length	-999	0.3	no	medium	0	-999	N	N	open shrubland	9	1585	150	winter maximum	0.09	0.2	0.09	0.21	0.014777964
D23	Nobel et al. 1991	California, USA	33.63	-116.4	850	Total	length	-999	0.3	no	medium	0	-999	N	N	open shrubland	9	1585	150	winter maximum	0.09	0.23	0.09	0.3	0.047237917
RC21a	Odum 1970	Serran�a del Darien, Panama	9.08	-78.03	275	Total	number	-999	0.46	no	fine	0	evergreen	N	N	EBL forest / tropica	2	576	2500	tropical, seas	0.02	0.32	0.03	0.58	0.062318811
RC21b	Odum 1970	Cerro Jefe, Panama	9.2	-79.38	840	Total	number	-999	0.58	no	fine	10	evergreen	N	N	EBL forest / tropica	2	672	4000	tropical, seas	0.05	0.28	0.05	0.33	0.048310302
RC21c	Odum 1970	Cerro Jefe, Panama	9.2	-79.38	1050	Total	number	-999	0.33	no	fine	5	evergreen	N	N	EBL forest / tropica	2	672	4000	tropical, seas	0.02	0.25	0.03	0.46	0.054757805
RC21d	Odum 1970	El Yunque, Puerto Rico	18.3	-66.78	960	Total	number	-999	0.43	no	fine	0	evergreen	N	N	EBL forest / tropica	2	783	4000	non-tropical,	0.05	0.32	0.06	0.53	0.080166488
RC21e	Odum 1970	Maricao, Puerto Rico	18.15	-66.97	890	Total	number	-999	0.52	no	-999	0	evergreen	N	N	EBL forest / tropica	2	717	2520	tropical, seas	0.08	0.4	0.09	0.68	0.118528855
RC21f	Odum 1970	Cuevas Mountains, Trinidad	10.73	-61.37	500	Total	number	-999	0.39	no	fine	0	evergreen	N	N	EBL forest / tropica	2	788	2400	tropical, seas	0.03	0.18	0.03	0.22	0.026623416
RC21g	Odum 1970	East Peak, Puerto Rico	18.27	-66.75	1034	Total	number	-999	0.62	no	fine	10	evergreen	N	N	EBL forest / tropica	2	783	4000	non-tropical,	0.05	0.37	0.05	0.53	0.07339247
RE19a	Odum 1970	Barro Colorado Island, Panama	9.15	-79.85	60	Total	number	-999	0.74	no	fine	0	evergreen	N	N	EBL forest / tropica	2	1121	2564	tropical, seas	0.11	0.57	0.13	0.97	0.179107346
RE19b	Odum 1970	Fort Clayton, Panama	9	-79.58	60	Total	number	-999	0.5	no	fine	0	evergreen	N	N	EBL forest / tropica	2	1146	1830	tropical, seas	0.07	0.32	0.07	0.42	0.071330119
RE19c	Odum 1970	Boca Lara, Darien, Panama	8.65	-78.13	20	Total	number	-999	0.64	no	fine	0	evergreen	N	N	EBL forest / tropica	2	1159	2160	tropical, seas	0.13	0.54	0.19	1.03	0.258451333
RE19d	Odum 1970	Boca Lara, Darien, Panama	8.65	-78.13	60	Total	number	-999	0.63	no	fine	0	evergreen	N	N	EBL forest / tropica	2	1159	2160	tropical, seas	0.12	0.51	0.14	0.87	0.186111428
RE19e	Odum 1970	San Lorenzo, Panama	8.32	-82.07	30	Total	number	-999	0.47	no	fine	0	evergreen	N	N	EBL forest / tropica	2	1238	2500	tropical, seas	0.09	0.38	0.11	0.68	0.137523989
RE19f	Odum 1970	Cerro Jefe, Panama	9.2	-79.38	600	Total	number	-999	0.68	no	fine	0	evergreen	N	N	EBL forest / tropica	2	1121	4000	tropical, seas	0.09	0.55	0.13	1.04	0.181609901
RE19g	Odum 1970	Belem, Brazil	-1.43	-48.48	8	Total	number	-999	0.43	no	fine	0	evergreen	N	N	EBL forest / tropica	2	1304	2830	tropical, seas	0.1	0.36	0.13	0.66	0.155935278
RE19h	Odum 1970	Manaus, Brazil	-2.58	-60.03	50	Total	number	-999	0.5	no	coarse	5	evergreen	N	N	EBL forest / tropica	2	1075	2100	non-tropical,	0.05	0.39	0.07	0.72	0.103646211
RE19i	Odum 1970	Manaus, Brazil	-2.58	-60.03	50	Total	number	-999	0.56	no	coarse	7	evergreen	N	N	EBL forest / tropica	2	1075	2100	non-tropical,	0.08	0.45	0.11	0.83	0.14962548
RE19j	Odum 1970	Cupcake Hills, Puerto Rico	-999	-999	90	Total	number	-999	0.49	no	fine	0	evergreen	N	N	EBL forest / tropica	2	-999	-999	-999	0.11	0.4	0.13	0.68	0.158383273
RE19k	Odum 1970	El Verde, Puerto Rico	18.35	-65.82	150	Total	number	-999	1.69	no	fine	0	evergreen	N	N	EBL forest / tropica	2	1566	3000	non-tropical,	0.14	1.25	0.17	2.03	0.228794692
RE19l	Odum 1970	El Verde, Puerto Rico	18.35	-65.82	250	Total	number	-999	1.24	yes	fine	0	evergreen	N	N	EBL forest / tropica	2	1566	3000	non-tropical,	0.11	0.72	0.11	0.98	0.157026197
RE19m	Odum 1970	El Verde, Puerto Rico	18.32	-65.82	375-459	Total	number	-999	0.72	no	fine	0	evergreen	N	N	EBL forest / tropica	2	1566	4000	non-tropical,	0.09	0.54	0.11	0.89	0.153010049
RE19n	Odum 1970	El Verde, Puerto Rico	18.32	-65.82	375-459	Total	number	-999	0.92	no	fine	0	evergreen	N	N	EBL forest / tropica	2	1566	4000	non-tropical,	0.11	0.62	0.12	0.93	0.165954739
RE19o	Odum 1970	El Verde, Puerto Rico	18.32	-65.82	375-459	Total	number	-999	0.99	no	fine	3	evergreen	N	N	EBL forest / tropica	2	1566	4000	non-tropical,	0.16	0.73	0.18	1.14	0.245940227
RE19p	Odum 1970	El Verde, Puerto Rico	18.32	-65.82	375-459	Total	number	-999	0.84	no	fine	17	evergreen	N	N	EBL forest / tropica	2	1566	4000	non-tropical,	0.09	0.44	0.09	0.53	0.10126073
RE19q	Odum 1970	El Verde, Puerto Rico	18.32	-65.82	375-459	Total	number	-999	0.86	no	fine	37	evergreen	N	N	EBL forest / tropica	2	1566	4000	non-tropical,	0.18	0.67	0.2	1.03	0.272959549
RE19r	Odum 1970	El Verde, Puerto Rico	18.32	-65.82	375-459	Total	number	-999	0.52	no	fine	0	evergreen	N	N	EBL forest / tropica	2	1566	4000	non-tropical,	0.08	0.31	0.09	0.38	0.071394507
RE19s	Odum 1970	El Verde, Puerto Rico	18.32	-65.82	375-459	Total	number	-999	0.78	yes	fine	0	evergreen	N	N	EBL forest / tropica	2	1566	4000	non-tropical,	0.07	0.44	0.08	0.57	0.098954689
RE19t	Odum 1970	El Verde, Puerto Rico	18.32	-65.82	375-459	Total	number	-999	0.78	yes	fine	0	evergreen	N	N	EBL forest / tropica	2	1566	4000	non-tropical,	0.07	0.53	0.08	0.85	0.12032426
RE19u	Odum 1970	El Verde, Puerto Rico	18.32	-65.82	375-459	Total	number	-999	0.49	no	fine	0	evergreen	N	N	EBL forest / tropica	2	1566	4000	non-tropical,	0.08	0.34	0.08	0.48	0.086776272
RE19v	Odum 1970	Sarapiqui, Costa Rica	10.47	-84.02	16	Total	number	-999	0.62	yes	fine	0	evergreen	N	N	EBL forest / tropica	2	1426	3800	non-tropical,	0.11	0.47	0.12	0.76	0.155358756
RE19w	Odum 1970	Sarapiqui, Costa Rica	10.47	-84.02	16	Total	number	-999	0.73	no	fine	0	evergreen	N	N	EBL forest / tropica	2	1426	3800	non-tropical,	0.17	0.63	0.24	1.19	0.331246741
RE19x	Odum 1970	Morne Bleu, Trinidad	10.72	-61.3	450	Total	number	-999	0.5	no	fine	0	evergreen	N	N	EBL forest / tropica	2	1576	2400	tropical, seas	0.03	0.28	0.03	0.42	0.05155649
RE19y	Odum 1970	Pagayer Hills, Dominica	15.43	-61.33	500	Total	number	-999	0.59	no	fine	5	evergreen	N	N	EBL forest / tropica	2	1654	6350	non-tropical,	0.07	0.49	0.11	0.94	0.155378493
RE19z	Odum 1970	Palmquist Ridge, Dominica	15.52	-61.35	240	Total	number	-999	0.46	no	fine	0	evergreen	N	N	EBL forest / tropica	2	1654	3800	non-tropical,	0.04	0.34	0.05	0.61	0.079643995
RE19z	Odum 1970	Dleau Gommier, Dominica	15.42	-61.35	450	Total	number	-999	0.72	no	fine	27	evergreen	N	N	EBL forest / tropica	2	1654	6350	non-tropical,	0.13	0.54	0.14	0.82	0.18290169
RE19z	Odum 1970	Dleau Gommier, Dominica	15.42	-61.35	-999	Total	number	-999	0.59	no	fine	0	evergreen	N	N	EBL forest / tropica	2	1654	6350	non-tropical,	0.14	0.45	0.15	0.67	0.180266958
RF20a	Odum 1970	Darien, Panama	8.45	-78.17	7	Total	number	-999	0.53	no	fine	0	evergreen	N	Y	EBL forest / tropica	2	1159	2160	tropical, seas	0.27	0.5	0.43	0.97	0.741323059
RF20b	Odum 1970	Belem, Brazil	-1.43	-48.48	7	Total	number	-999	0.28	no	fine	0	evergreen	N	Y	EBL forest / tropica	2	1304	2830	tropical, seas	0.08	0.25	0.12	0.48	0.114021768
RF20c	Odum 1970	Rio Negro, Manaus, Brazil	-2.58	-60.03	44	Total	number	-999	0.46	no	fine	0	evergreen	N	Y	EBL forest / tropica	2	1075	2100	non-tropical,	0.1	0.4	0.17	0.79	0.219462983
RF20d	Odum 1970	Georgetown, Guyana	6.78	-58.15	30	Total	number	-999	0.39	no	fine	0	evergreen	N	Y	EBL forest / tropica	2	1135	2400	non-tropical,	0.01	0.28	0.02	0.54	0.052254506
RF20e	Odum 1970	Cuevas Bay, Trinidad	10.77	-61.37	6	Total	number	-999	0.52	no	fine	15	evergreen	N	Y	EBL forest / tropica	2	1576	2100	tropical, seas	0.13	0.46	0.21	0.89	0.28595517
RF20f	Odum 1970	Trinidad	10.6	-61.05	15	Total	number	-999	0.33	no	fine	4	evergreen	N	Y	EBL forest / tropica	2	1576	2000	tropical, seas	0.02	0.13	0.02	0.14	0.013660638
RF20g	Odum 1970	Trinidad	10.6	-61.05	15	Total	number	-999	0.33	no	fine	4	evergreen	N	Y	EBL forest / tropica	2	1576	2000	tropical, seas	0	0.18	0	0.34	#DIV/0!
RG05a	Okali et al. 1973	Accra Plains, Ghana	5.7	-0.12	30	Total	mass	2.33	1.2	no	medium	0	-999	N	N	Grassland	10	1358	750	tropical, seas	0.32	0.95	0.34	1.38	0.471537699
RG05b	Okali et al. 1973	Accra Plains, Ghana	5.7	-0.12	30	Total	mass	5.34	1.2	no	medium	0	evergreen	N	N	Savanna	7	1358	750	tropical, seas	0.14	0.89	0.17	1.48	0.233530968
RG05c	Okali et al. 1973	Accra Plains, Ghana	5.7	-0.12	30	Total	mass	8.29	1.2	no	medium	0	evergreen	N	N	Savanna	7	1358	750	tropical, seas	0.15	0.73	0.15	0.95	0.202420244
TG08	Old 1969	Illinois, USA	40.17	-88.17	-999	Total	mass	1.81	1	no	-999	0	-999	N	N	Grassland	10	991	910	summer maximum	0.09	0.8	0.14	1.53	0.199624525
TC17a	Oolsthoorn 1991	The Netherlands	52.18	5.77	-999	2	mass	0.31	0.84	no	coarse	4	evergreen	Y	N	ENL plantation / tem	1	584	760	non-tropical,	0.27	0.74	0.34	1.28	0.485587369
TC17b	Oolsthoorn 1991	The Netherlands	52.25	5.68	-999	2	mass	0.21	0.84	no	coarse	4	evergreen	Y	N	ENL plantation / tem	1	584	760	non-tropical,	0.27	0.74	0.34	1.3	0.482655439
RG06a	Pandey & Singh 1992	Uttar-Pradesh, India	24.18	83.02	~400	Total	mass	0.49	0.5	no	medium	0	drought-deciduous	Y	N	Savanna	7	1711	1145	tropical, seas	0.07	0.41	0.1	0.79	0.13666475
RG06b	Pandey & Singh 1992	Uttar-Pradesh, India	24.18	83.02	~400	Total	mass	0.98	0.5	no	medium	0	drought-deciduous	Y	N	Savanna	7	1711	1145	tropical, seas	0.09	0.42	0.12	0.76	0.155358756
WC11a	Parker & Van Lear 1996	South Carolina, USA	34.68	-82.82	-999	Total	number	-999	1	no	fine	0	evergreen	N	N	ENL forest / tempera	1	946	1350	non-tropical,	0.22	0.83	0.27	1.43	0.363530376
WC11b	Parker & Van Lear 1996	South Carolina, USA	34.68	-82.82	-999	Total	number	-999	1	no	fine	0	evergreen	N	N	ENL forest / tempera	1	946	1350	non-tropical,	0.18	0.83	0.23	1.52	0.306059275
WC11c	Parker & Van Lear 1996	South Carolina, USA	34.68	-82.82	-999	Total	number	-999	1	no	medium	0	evergreen	N	N	ENL forest / tempera	1	946	1350	non-tropical,	0.26	0.86	0.33	1.52	0.440276805
RE24a	Pavlis & Jen�k 2000	Colombia	-0.62	-72.45	-999	Total	mass	0.45	0.5	yes	medium	0.5	-999	Y	N	Pasture	10	850	3059	non-tropical,	0.04	0.26	0.04	0.32	0.044148163
RE24b	Pavlis & Jen�k 2000	Colombia	-0.62	-72.45	-999	Total	mass	1.47	0.5	no	medium	0.5	evergreen	Y	N	EBL forest / tropica	2	850	3059	non-tropical,	0.07	0.32	0.07	0.43	0.073023219
RE24c	Pavlis & Jen�k 2000	Colombia	-0.62	-72.45	-999	Total	mass	3.92	0.5	no	medium	0.5	evergreen	N	N	EBL forest / tropica	2	850	3059	non-tropical,	0.16	0.45	0.24	0.85	0.338159618
D37	Pav�n & Briones 2000	Puebla, Mexico	18.33	-97.47	-999	Total	mass	0.97	1	no	medium	0	-999	N	N	open shrubland	9	1385	400	tropical, seas	0.15	0.61	0.15	0.75	0.189426769
BF01	Persson 1982	Central Sweden	60.82	16.5	185	10	mass	0.68	0.68	no	coarse	8	evergreen	N	N	ENL forest / boreal	1	494	607	summer maximum	0.09	0.25	0.09	0.26	0.032920976
TC21	Persson et al. 1995	SW Sweden	56.55	13.22	100	1	mass	0.28	1.07	no	coarse	6.5	evergreen	Y	N	ENL plantation / tem	1	630	720	summer maximum	0.06	0.57	0.06	0.81	0.09952509
BF15a	Pietik�inen et al. 1999	Finland	61.8	24.32	152	Total	mass	0.69	0.98	no	coarse	5.4	evergreen	N	N	ENL forest / boreal	1	512	709	summer maximum	0.05	0.5	0.05	0.7	0.085152902
BF15b	Pietik�inen et al. 1999	Finland	61.8	24.32	152	Total	mass	0.77	0.91	no	coarse	5	evergreen	N	N	ENL forest / boreal	1	512	709	summer maximum	0.05	0.58	0.06	0.95	0.10496379
BF15c	Pietik�inen et al. 1999	Finland	61.8	24.32	152	Total	mass	0.9	0.88	no	coarse	4.6	evergreen	N	N	ENL forest / boreal	1	512	709	summer maximum	0.06	0.53	0.07	0.81	0.108797131
BF16	Plamboek et al. 1999	N Sweden	64.23	19.77	225	10	mass	0.24	0.57	no	medium	2	evergreen	N	N	ENL forest / boreal	1	392	571	summer maximum	0.09	0.45	0.11	0.76	0.144739404
TG32	Plewczynska-Kuras 1976	Poland	52.28	21.05	-999	Total	mass	0.81	0.35	no	coarse	0	-999	Y	N	Pasture	10	618	548	summer maximum	0.02	0.21	0.02	0.32	0.037906882
TS21	Popov 1979	S Turkmenistan	35.3	62.4	-999	Total	mass	3.2	3.2	no	medium	0	evergreen	N	N	Woodland	6	1375	289	winter maximum	0.05	1.32	0.05	1.32	0.103064454
TC26a	Puhe et al. 1986	S Sweden	57.43	12.25	120-180	2	mass	0.49	0.34	no	-999	7	evergreen	N	N	ENL forest / tempera	1	567	960	summer maximum	0.08	0.29	0.11	0.53	0.116754365
TC26b	Puhe et al. 1986	S Sweden	56.63	13.05	70	2	mass	0.4	0.36	no	-999	6	evergreen	N	N	ENL forest / tempera	1	589	1040	summer maximum	0.08	0.32	0.12	0.61	0.138806259
TC26c	Puhe et al. 1986	S Sweden	56.2	15.38	60	2	mass	0.38	0.35	no	-999	6	evergreen	N	N	ENL forest / tempera	1	604	610	summer maximum	0.08	0.3	0.12	0.58	0.13419042
WB08	Qiu et al. 1984	Yunnan, China	24.55	101.03	2500	-999	unknown	-999	1.5	no	-999	-999	evergreen	N	N	EBL forest / tempera	2	848	1000	tropical, seas	0.23	1.15	0.27	1.92	0.337650959
WB05	Qiu et al. 1992	Zhejiang Province, China	30.02	120.25	100	Total	mass	3.21	1	no	-999	0	evergreen	N	N	EBL forest / tempera	2	741	1800	summer maximum	0.22	0.71	0.23	0.94	0.320338919
RE22a	Raich 1983	La Selva, Costa Rica	10.43	-83.83	40-110	5	mass	0.91	0.51	no	fine	1	evergreen	N	N	EBL forest / tropica	2	1313	3800	non-tropical,	0.19	0.46	0.25	0.82	0.357721266
RE22b	Raich 1983	La Selva, Costa Rica	10.43	-83.83	40-110	5	mass	0.51	0.51	no	fine	1	evergreen	N	N	EBL forest / tropica	2	1313	3800	non-tropical,	0.11	0.41	0.12	0.66	0.145390402
RG40	Ramam 1970	N India	25.33	83	-999	Total	mass	0.7	0.5	no	fine	0	-999	Y	N	Pasture	10	1314	1040	tropical, seas	0.03	0.27	0.03	0.39	0.048862364
RG30	Rao 1998	E Colombia	4.62	-71.32	150	Total	length	-999	0.8	no	fine	0	-999	N	N	Grassland	10	891	2200	tropical, seas	0.13	0.67	0.18	1.24	0.246357672
TC05	Reynolds 1970	Oxford, England	51.72	-1.25	-999	Total	mass	1.42	1.07	no	medium	0	evergreen	Y	N	ENL plantation / tem	1	730	650	non-tropical,	0.51	0.86	0.51	0.95	0.885307709
D28a	Rickard & Vaughan 1988	Washington, USA	46.53	-119.52	380	Total	mass	1.15	0.8	no	medium	0	-999	N	N	open shrubland	9	840	160	winter maximum	0.26	0.72	0.39	1.38	0.547947232
D28b	Rickard & Vaughan 1988	Washington, USA	46.53	-119.52	-999	Total	mass	0.74	0.8	no	medium	0	-999	N	N	Grassland	10	840	160	winter maximum	0.06	0.36	0.06	0.43	0.068016914
TC20	Roberts 1976	East Anglia, England	52.42	0.73	-999	Total	length	-999	1.83	no	coarse	11	evergreen	Y	N	ENL plantation / tem	1	608	570	non-tropical,	0.09	0.9	0.09	1.13	0.140436153
D26	Rodin 1977	central Kazakhstan	47.08	61.15	78	Total	mass	2.75	2	no	-999	0	-999	N	N	open shrubland	9	990	120	non-tropical,	0.22	0.8	0.22	0.83	0.300881203
AC08	Rosswall et al. 1975	N Sweden	68.37	19.05	351	Total	mass	-999	0.55	yes	organic	55	-999	N	N	Wooded grassland	7	339	300	summer maximum	0.06	0.29	0.06	0.34	0.052751149
RG35	Roupsard et al. 1999	Burkina Faso	11.43	-3.4	-999	Total	number	-999	7.5	no	medium	0	deciduous during wet	Y	N	Savanna	7	1981	924	tropical, seas	3.41	6.74	3.41	6.74	0.004933386
WB07	Rui et al. 1999	Sichuan, China	29.83	106.43	215	Total	mass	2.88	0.9	no	coarse	0	evergreen	N	N	EBL forest / tempera	2	533	1123	summer maximum	0.15	0.62	0.16	0.84	0.209536352
HW02	Saarinen 1995	S Finland	60.98	24.67	-999	Total	mass	2.15	2.3	no	organic	230	-999	N	Y	Grassland	10	535	619	summer maximum	0.1	0.32	0.1	0.32	0.055423586
TC06	Safford & Bell 1972	Maine, USA	44.93	-68.65	-999	3	mass	0.7	0.45	no	medium	5	evergreen	N	N	ENL forest / tempera	1	611	1033	non-tropical,	0.06	0.23	0.06	0.26	0.034479796
TD15	Safford 1974	New Hampshire, USA	44.1	-71.15	300	3	mass	1.23	0.81	no	medium	5	winter-deciduous	N	N	DBL forest / tempera	4	702	1270	non-tropical,	0.09	0.57	0.1	0.91	0.143372707
TS03a	Samoilova 1968	Voronezh, Ukraine	51.72	39.25	-999	Total	mass	0.76	2	no	coarse	0	winter-deciduous	N	N	Woodland	6	662	480	summer maximum	0.17	0.52	0.17	0.53	0.176758001
TS03b	Samoilova 1968	Voronezh, Ukraine	51.72	39.25	-999	Total	mass	1.79	1.97	no	coarse	0	winter-deciduous	N	N	Woodland	6	662	480	summer maximum	0.18	0.84	0.18	0.91	0.240835341
RE12a	Sanford 1989	S Venezuela	1.93	-67.05	-999	Total	mass	6.09	0.76	no	medium	25.8	evergreen	N	N	EBL forest / tropica	2	949	3500	non-tropical,	0.26	0.35	0.26	0.35	0.195054059
RE12b	Sanford 1989	S Venezuela	1.93	-67.05	-999	Total	mass	10.71	0.7	no	coarse	19.6	evergreen	N	N	EBL forest / tropica	2	949	3500	non-tropical,	0.19	0.3	0.19	0.3	0.049977977
RE12c	Sanford 1989	S Venezuela	1.93	-67.05	-999	Total	mass	6.02	0.75	no	coarse	24.6	evergreen	N	N	EBL forest / tropica	2	949	3500	non-tropical,	0.26	0.39	0.26	0.39	0.261252144
RE12d	Sanford 1989	S Venezuela	1.93	-67.05	-999	Total	mass	8.87	0.68	no	coarse	17.5	evergreen	N	N	EBL forest / tropica	2	949	3500	non-tropical,	0.16	0.36	0.16	0.37	0.097449448
RE12e	Sanford 1989	S Venezuela	1.93	-67.05	-999	Total	mass	5.48	0.65	no	coarse	14.5	evergreen	N	N	EBL forest / tropica	2	949	3500	non-tropical,	0.21	0.45	0.21	0.5	0.224611921
BF13	Saurina & Kamenetskaya 1969	Vologda, Russia	59.2	38.5	-999	5	mass	0.98	2.4	no	coarse	2	evergreen	N	N	ENL forest / boreal	1	566	550	summer maximum	0.06	0.84	0.06	0.91	0.103589837
TC10a	Scherfose 1990	Lower Saxony, Germany	53.13	9.78	70	2	mass	0.6	1	no	coarse	4.5	evergreen	Y	N	ENL plantation / tem	1	729	740	non-tropical,	0.09	0.75	0.12	1.33	0.176275647
TC10b	Scherfose 1990	Lower Saxony, Germany	52.6	10.03	40	2	mass	0.76	1	no	coarse	5	evergreen	Y	N	ENL plantation / tem	1	744	700	non-tropical,	0.1	0.69	0.11	1.11	0.161193662
TC10c	Scherfose 1990	Lower Saxony, Germany	53.13	9.78	85	2	mass	0.55	1	no	coarse	6	evergreen	Y	N	ENL plantation / tem	1	729	740	non-tropical,	0.12	0.77	0.15	1.35	0.210207639
TC10d	Scherfose 1990	Lower Saxony, Germany	52.83	10.28	78	2	mass	0.6	1	yes	organic	40	evergreen	Y	N	ENL plantation / tem	1	744	705	non-tropical,	0.06	0.29	0.06	0.3	0.044217619
TC10e	Scherfose 1990	Lower Saxony, Germany	52.41	10.13	68	2	mass	0.33	1	no	coarse	8	evergreen	Y	N	ENL plantation / tem	1	638	700	non-tropical,	0.11	0.7	0.12	1.11	0.172226978
TC10f	Scherfose 1990	Lower Saxony, Germany	53.07	10.57	55	2	mass	0.47	1	no	medium	6	evergreen	Y	N	ENL plantation / tem	1	702	600	non-tropical,	0.11	0.79	0.15	1.45	0.210579836
TC10g	Scherfose 1990	Lower Saxony, Germany	52.25	11.03	145	2	mass	0.35	1	no	coarse	5.5	evergreen	Y	N	ENL plantation / tem	1	608	630	non-tropical,	0.1	0.73	0.12	1.23	0.174786347
TC10h	Scherfose 1990	Lower Saxony, Germany	51.58	9.85	180	2	mass	0.32	1	yes	medium	0	evergreen	Y	N	ENL plantation / tem	1	637	610	non-tropical,	0.21	0.8	0.25	1.32	0.340825772
RG07a	Scholes & Walker 1993	South Africa	-24.65	28.75	1100	-999	length	-999	1	no	coarse	0	drought-deciduous	N	N	Savanna	7	1256	630	tropical, seas	0.3	0.86	0.36	1.48	0.487394284
RG07b	Scholes & Walker 1993	South Africa	-24.65	28.75	1100	-999	length	-999	1	no	coarse	0	drought-deciduous	N	N	Savanna	7	1256	630	tropical, seas	0.2	0.81	0.24	1.35	0.325328183
D29	Schreiber et al. 1995	Negev Desert, Israel	30.85	34.75	-999	Total	mass	-999	0.6	no	-999	0	-999	N	N	open shrubland	9	1600	100	winter maximum	0.11	0.46	0.12	0.73	0.152742531
RD10a	Schroth et al. 1996	Cote D'Ivoire	6.28	-5.22	200	1	mass	0.13	0.6	no	fine	-999	drought-deciduous	N	N	DBL forest / tropica	4	1497	1285	tropical, seas	0.07	0.4	0.08	0.59	0.101182076
RD10b	Schroth et al. 1996	Cote D'Ivoire	6.28	-5.22	200	1	mass	0.06	0.6	no	fine	-999	-999	Y	N	Pasture	10	1497	1285	tropical, seas	0.07	0.3	0.07	0.34	0.05530921
D12a	Schulze et al. 1996	Patagonia, Argentina	-45.45	-69.83	700	Total	mass	0.33	3	no	coarse	0	-999	N	N	open shrubland	9	903	160	winter maximum	0.07	0.36	0.07	0.36	0.059761884
D12b	Schulze et al. 1996	Patagonia, Argentina	-45.4	-70.3	540	Total	mass	0.77	3	no	fine	0	-999	N	N	open shrubland	9	903	125	winter maximum	0.19	1.84	0.19	1.84	0.252110922
SG09	Schulze et al. 1996	Patagonia, Argentina	-44.88	-71.33	1160	Total	mass	2.14	2	no	medium	0	-999	N	N	Grassland	10	881	290	winter maximum	0.13	1.01	0.13	1.19	0.18528431
TD06a	Schulze et al. 1996	Patagonia, Argentina	-44.83	-71.72	1080	Total	mass	7.65	2.03	no	medium	15	winter-deciduous	N	N	DBL forest / tempera	4	904	770	winter maximum	0.28	1.02	0.28	1.1	0.402259029
TD06b	Schulze et al. 1996	Patagonia, Argentina	-44.85	-71.58	960	Total	mass	4.5	2.28	no	coarse	5	winter-deciduous	N	N	DBL forest / tempera	4	904	520	winter maximum	0.18	0.54	0.18	0.54	0.192775811
TD07	Scully 1942	Wisconsin, USA	42.57	-88.48	<1030	Total	number	-999	0.91	no	medium	-999	winter-deciduous	N	N	DBL forest / tempera	4	865	800	summer maximum	0.09	0.51	0.1	0.65	0.124790632
TG27a	Shackleton et al. 1988	South Africa	-31.28	30	80	Total	mass	4.2	1	no	coarse	0	-999	N	N	Grassland	10	1230	1200	summer maximum	0.15	0.76	0.18	1.26	0.246362805
TG27b	Shackleton et al. 1988	South Africa	-31.28	30	300	Total	mass	3.46	0.75	no	fine	0	-999	N	N	Grassland	10	1230	1200	summer maximum	0.08	0.44	0.08	0.6	0.102240932
TG29	Shalyt & Zhivotenko 1968	Crimean Peninsula, Ukraine	44.53	34.2	1300	Total	mass	2.42	0.3	no	-999	3.5	-999	N	N	Grassland	10	939	1000	non-tropical,	0.05	0.26	0.09	0.5	0.096558666
SG23f	Shalyt 1950	Khomutov, S Ukraine	47.28	38	-999	Total	mass	1.63	1	no	fine	0	-999	N	N	Grassland	10	732	438	non-tropical,	0.12	0.69	0.13	1.06	0.182219063
SG23g	Shalyt 1950	Khomutov, S Ukraine	47.28	38	-999	Total	mass	1.47	1	no	fine	0	-999	N	N	Grassland	10	732	438	non-tropical,	0.11	0.73	0.13	1.22	0.185811124
SG23h	Shalyt 1950	Askaniya-Nova, S Ukraine	46.5	33.97	-999	Total	mass	1.22	1.5	no	-999	0	-999	N	N	Grassland	10	878	390	non-tropical,	0.1	1.06	0.12	1.87	0.179051992
SG23i	Shalyt 1950	Askaniya-Nova, S Ukraine	46.5	33.97	-999	Total	mass	2.95	1	no	medium	0	-999	N	N	Grassland	10	878	390	non-tropical,	0.15	0.71	0.16	1.07	0.218855822
SG23j	Shalyt 1950	Askaniya-Nova, S Ukraine	46.5	33.97	-999	Total	mass	1.69	1	no	-999	0	-999	N	N	Grassland	10	878	390	non-tropical,	0.07	0.78	0.1	1.49	0.156750417
SG23k	Shalyt 1950	Askaniya-Nova, S Ukraine	46.5	33.97	-999	Total	mass	3.59	2.38	no	-999	0	-999	N	N	Grassland	10	878	390	non-tropical,	0.15	1.39	0.16	1.6	0.221615407
SG23l	Shalyt 1950	Sivash Bay, S Ukraine	46.12	34.2	-999	Total	mass	2.14	1	no	medium	0	-999	N	N	Grassland	10	878	400	non-tropical,	0.13	0.76	0.15	1.3	0.209872466
SG23m	Shalyt 1950	Sivash Bay, S Ukraine	46.12	34.2	-999	Total	mass	2.3	1	no	medium	0	-999	N	N	Grassland	10	878	400	non-tropical,	0.12	0.77	0.15	1.36	0.21026159
SG23n	Shalyt 1950	Sivash Bay, S Ukraine	46.12	34.2	-999	Total	mass	1.69	1	no	medium	0	-999	N	N	Grassland	10	878	400	non-tropical,	0.09	0.8	0.14	1.53	0.199624525
TG23a	Shalyt 1950	Dubrovka, Ukraine	50.33	27.4	-999	Total	mass	2.78	1	no	coarse	0	-999	N	N	Grassland	10	699	590	summer maximum	0.05	0.46	0.05	0.59	0.078218115
TG23b	Shalyt 1950	Dubrovka, Ukraine	50.33	27.4	-999	Total	mass	3.54	1	no	coarse	0	-999	N	N	Grassland	10	699	590	summer maximum	0.02	0.5	0.02	0.8	0.061070684
TG23c	Shalyt 1950	Dubrovka, Ukraine	50.33	27.4	-999	Total	mass	1.46	1	no	medium	0	-999	N	N	Grassland	10	699	590	summer maximum	0.07	0.29	0.07	0.3	0.045415468
TG23d	Shalyt 1950	Dubrovka, Ukraine	50.33	27.4	-999	Total	mass	1.54	1	no	medium	0	-999	N	N	Grassland	10	699	590	summer maximum	0.03	0.36	0.03	0.44	0.053208819
TG23e	Shalyt 1950	Streletskaya steppe, Russia	51.72	36.22	230	Total	mass	2.01	2	no	fine	0	-999	N	N	Grassland	10	692	590	summer maximum	0.03	0.87	0.04	1.09	0.088678677
D18a	Shalyt 1952	Kazakhstan	47.82	66.32	-999	Total	mass	1.89	0.9	no	-999	0	-999	N	N	open shrubland	-999	1054	200	non-tropical,	0.13	0.65	0.15	0.99	0.203955707
D18b	Shalyt 1952	Kazakhstan	47.82	66.32	-999	Total	mass	2.82	0.9	no	-999	0	-999	N	N	open shrubland	-999	1054	200	non-tropical,	0.2	0.78	0.3	1.49	0.401307181
D18c	Shalyt 1952	Kazakhstan	47.82	66.32	-999	Total	mass	3.62	0.9	no	-999	0	-999	N	N	open shrubland	-999	1054	200	non-tropical,	0.15	0.72	0.19	1.25	0.259320281
D18d	Shalyt 1952	Kazakhstan	47.82	66.32	-999	Total	mass	2.6	0.9	no	-999	0	-999	N	N	open shrubland	-999	1054	200	non-tropical,	0.14	0.63	0.15	0.91	0.200606812
SG10b	Sims & Singh 1978	Cottonwood (South Dakota)	43.95	-101.87	744	Total	mass	1.74	0.6	no	fine	0	-999	N	N	Grassland	10	1089	400	summer maximum	0.1	0.5	0.14	0.95	0.190119014
SG10c	Sims & Singh 1978	Dickinson (North Dakota)	46.9	-102.82	784	Total	mass	1.87	0.6	no	coarse	0	-999	N	N	Grassland	10	1168	400	summer maximum	0.03	0.46	0.05	0.89	0.093324314
SG10g	Sims & Singh 1978	Pantex (Texas)	35.3	-101.53	1075	Total	mass	0.79	0.6	no	fine	0	-999	N	N	Grassland	10	1375	500	summer maximum	0.09	0.51	0.14	0.98	0.191332715
SG10h	Sims & Singh 1978	Pawnee (Colorado)	40.82	-104.77	1652	Total	mass	1.35	0.6	no	medium	0	-999	N	N	Grassland	10	1248	300	summer maximum	0.09	0.51	0.14	0.98	0.191332715
TG10a	Sims & Singh 1978	Bridger (Montana)	45.95	-110.78	2340	Total	mass	1.88	0.5	no	medium	0	-999	N	N	Grassland	10	1096	900	summer maximum	0.08	0.41	0.11	0.78	0.146253644
SG11	Singh & Coleman 1977	Colorado, USA	40.82	-104.77	1630	Total	mass	1.05	0.6	no	medium	0	-999	N	N	Grassland	10	1248	300	summer maximum	0.06	0.36	0.06	0.48	0.074607814
RG32	Singh 1994	NW India	29.17	75.77	215	2	mass	0.91	1.2	no	medium	0	drought-deciduous	N	N	Savanna	7	1687	550	summer maximum	0.21	0.82	0.22	1.11	0.302736101
HW03	Sj�rs 1991	Central Sweden	61.12	14.67	-999	Total	mass	4.9	0.42	no	organic	42	-999	N	Y	Grassland	10	502	688	summer maximum	0.17	0.37	0.19	0.6	0.222903178
RG15	Smit & Rethman 1998	South Africa	-25.55	27.68	-999	Total	mass	1.74	1	no	medium	0	winter-deciduous	N	N	Savanna	7	1240	376	tropical, seas	0.42	0.89	0.47	1.39	0.657875453
RE23a	Sommer et al. 2000	Para, Brazil	-1.18	-47.57	-999	Total	mass	2.02	6	no	medium	-999	evergreen	N	N	EBL forest / tropica	2	1303	2469	tropical, seas	1.22	5.29	1.22	5.29	0.345040228
RE23b	Sommer et al. 2000	Para, Brazil	-1.08	-47.33	-999	Total	mass	3.72	6	no	medium	-999	evergreen	Y	N	EBL forest / tropica	2	1303	2469	tropical, seas	0.36	3.76	0.36	3.76	0.339784931
RG28	Soumar� et al. 1994	Mali	14.5	5.75	-999	Total	mass	0.51	0.6	no	coarse	0	drought-deciduous	N	N	Savanna	7	2559	580	tropical, seas	0.2	0.5	0.22	0.76	0.297040987
SC10a	Specht & Rayson 1957	Ninety-Mile Plain, Australia	-36.03	140.4	-999	Total	mass	6.34	0.76	no	coarse	0	-999	N	N	Closed shrubland	8	1308	457	winter maximum	0.13	0.44	0.13	0.5	0.127056578
SC10b	Specht & Rayson 1957	Ninety-Mile Plain, Australia	-36.03	140.4	-999	Total	mass	6.8	1.83	no	coarse	0	-999	N	N	Closed shrubland	8	1308	457	winter maximum	0.13	0.68	0.13	0.73	0.163724661
SC10c	Specht & Rayson 1957	Ninety-Mile Plain, Australia	-36.03	140.4	-999	Total	mass	8.08	0.76	no	coarse	0	-999	N	N	Closed shrubland	8	1308	457	winter maximum	0.1	0.35	0.1	0.37	0.072226935
RD12	Srivastava et al. 1986	Uttar-Pradesh, India	24.87	83.05	-999	8	mass	0.54	0.4	no	medium	-999	drought-deciduous	N	N	DBL forest / tropica	4	1306	992	tropical, seas	0.18	0.37	0.23	0.65	0.304868921
BF06a	Steele et al. 1997	Saskatchewan, Canada	53.92	-105	-999	5	mass	1.02	0.35	yes	medium	5	evergreen	N	N	ENL forest / boreal	1	938	405	summer maximum	0.08	0.23	0.08	0.28	0.040201613
BF06b	Steele et al. 1997	Saskatchewan, Canada	53.92	-105	-999	5	length	-999	0.35	no	medium	10	winter-deciduous	N	N	DBL forest / boreal	4	938	405	summer maximum	0.11	0.31	0.14	0.56	0.150248526
BF06c	Steele et al. 1997	Saskatchewan, Canada	53.92	-105	-999	5	length	-999	0.35	yes	medium	25	evergreen	N	N	ENL forest / boreal	1	938	405	summer maximum	0.09	0.25	0.1	0.32	0.055423586
BF06d	Steele et al. 1997	Manitoba, Canada	55.9	-98.5	-999	5	length	-999	0.35	no	fine	5	evergreen	N	N	ENL forest / boreal	1	630	536	summer maximum	0.13	0.3	0.15	0.48	0.139318515
BF06e	Steele et al. 1997	Manitoba, Canada	55.9	-98.5	-999	5	length	-999	0.35	yes	fine	10	winter-deciduous	N	N	DBL forest / boreal	4	630	536	summer maximum	0.07	0.2	0.07	0.21	0.019030811
BF06f	Steele et al. 1997	Manitoba, Canada	55.9	-98.5	-999	5	length	-999	0.35	yes	fine	35	evergreen	N	N	ENL forest / boreal	1	630	536	summer maximum	0.06	0.19	0.06	0.2	0.018124937
SC12	Sternberg et al. 1996	California, USA	33.88	-116.75	1150	Total	number	-999	2	no	medium	0	-999	N	N	Closed shrubland	8	1331	550	winter maximum	0.25	1.56	0.29	2.2	0.345682003
RE17	Sternberg et al. 1998	Para, Brazil	-2.98	-47.52	-999	Total	mass	0.45	4.05	no	fine	0	evergreen	N	N	EBL forest / tropica	2	1313	1750	tropical, seas	0.38	2.96	0.38	2.96	0.384216296
BF03a	Strong & La Roi 1983	Alberta, Canada	55.17	-114.13	-999	Total	number	-999	1.3	no	coarse	2.4	evergreen	N	N	ENL forest / boreal	1	768	475	summer maximum	0.17	0.86	0.18	1.21	0.246305559
BF03b	Strong & La Roi 1983	Alberta, Canada	55.17	-114.13	-999	Total	number	-999	1.3	no	coarse	5.5	winter-deciduous	N	N	DBL forest / boreal	4	768	475	summer maximum	0.2	0.94	0.22	1.41	0.296335693
BF03c	Strong & La Roi 1983	Alberta, Canada	55.17	-114.13	-999	Total	number	-999	1.3	no	coarse	8.3	evergreen	N	N	ENL forest / boreal	1	768	475	summer maximum	0.28	1.06	0.33	1.8	0.413872873
BF03d	Strong & La Roi 1983	Alberta, Canada	55.17	-114.13	-999	Total	number	-999	0.5	no	organic	50	evergreen	N	N	ENL forest / boreal	1	768	475	summer maximum	0.09	0.37	0.09	0.56	0.105474475
BF03e	Strong & La Roi 1983	Alberta, Canada	55.17	-114.13	-999	Total	number	-999	1	no	fine	8.1	evergreen	N	N	ENL forest / boreal	1	768	475	summer maximum	0.13	0.67	0.14	0.95	0.190119014
BF03f	Strong & La Roi 1983	Alberta, Canada	55.17	-114.13	-999	Total	number	-999	0.8	no	fine	12	evergreen	N	N	ENL forest / boreal	1	768	475	summer maximum	0.14	0.61	0.16	0.97	0.215965012
D35a	Sturges 1977	Wyoming, USA	41.45	-107.1	-999	Total	mass	0.22	2.44	yes	medium	0	-999	N	N	open shrubland	9	542	530	winter maximum	0.22	0.95	0.22	0.98	0.303621179
D35b	Sturges 1977	Wyoming, USA	41.45	-107.1	-999	Total	mass	0.26	2.44	yes	medium	0	-999	N	N	open shrubland	9	542	530	winter maximum	0.23	0.8	0.23	0.81	0.318306714
D35c	Sturges 1977	Wyoming, USA	41.45	-107.1	-999	Total	mass	0.45	2.44	yes	medium	0	-999	N	N	open shrubland	9	542	530	winter maximum	0.26	0.93	0.26	0.94	0.375083627
D09	Sturges 1980	Wyoming, USA	41.33	-106.8	2225	Total	mass	0.9	1.22	no	coarse	0	-999	N	N	open shrubland	9	1160	500	non-tropical,	0.21	0.82	0.22	1.08	0.303106625
D15a	Sveshnikova 1968	Pamirs, Tajikistan	38.15	73.93	3864	Total	mass	0.07	0.5	no	medium	0	-999	N	N	open shrubland	9	401	120	winter maximum	0.21	0.45	0.26	0.8	0.378862003
D15b	Sveshnikova 1968	Pamirs, Tajikistan	38.15	73.93	-999	Total	mass	0.11	0.5	no	medium	0	-999	N	N	open shrubland	9	401	120	winter maximum	0.16	0.45	0.26	0.88	0.377239529
D15c	Sveshnikova 1968	Pamirs, Tajikistan	38.15	73.93	3864	Total	mass	0.25	0.4	no	medium	0	-999	N	N	open shrubland	9	401	120	winter maximum	0.15	0.37	0.23	0.7	0.311091543
D15d	Sveshnikova 1968	Pamirs, Tajikistan	38.15	73.93	3864	Total	mass	0.21	0.4	no	medium	0	-999	N	N	open shrubland	9	401	120	winter maximum	0.05	0.34	0.09	0.65	0.115744799
D15e	Sveshnikova 1968	Pamirs, Tajikistan	38.15	73.93	3864	Total	mass	0.1	0.5	no	medium	0	-999	N	N	open shrubland	9	401	120	winter maximum	0.05	0.34	0.06	0.52	0.079127232
TF02	Symbula & Day 1988	Virginia, USA	36.6	-76.53	-999	Total	mass	0.58	0.4	no	medium	-999	winter-deciduous	N	Y	DBL forest / tempera	4	1009	1290	non-tropical,	0.13	0.36	0.22	0.71	0.292667469
RE08	Thompson et al. 1992	Roraima, Brazil	3.33	-61.33	-999	50	mass	4.24	1	no	medium	0	evergreen	N	N	EBL forest / tropica	2	1257	2300	tropical, seas	0.33	0.87	0.39	1.48	0.529727693
RG22	Toky & Bisht 1992	NW India	29.17	75.77	215	Total	mass	-999	2.33	no	medium	0	drought-deciduous	N	N	Savanna	7	1687	550	summer maximum	0.22	1.01	0.22	1.06	0.303305968
BF11a	Tryon & Chapin 1983	Alaska, USA	65.1	-147.03	-999	Total	mass	1.2	0.3	yes	-999	19	evergreen	N	N	ENL forest / boreal	1	492	220	summer maximum	0.1	0.16	0.1	0.16	0.001024009
BF11b	Tryon & Chapin 1983	Alaska, USA	65.1	-147.03	-999	Total	mass	5.69	1	no	-999	-999	winter-deciduous	N	N	DBL forest / boreal	4	492	220	summer maximum	0.18	0.56	0.19	0.61	0.225054226
BF11c	Tryon & Chapin 1983	Alaska, USA	65.1	-147.03	-999	Total	mass	0.52	0.5	no	-999	-999	winter-deciduous	N	N	DBL forest / boreal	4	492	220	summer maximum	0.06	0.34	0.06	0.51	0.078053271
WC23a	Turner 1936	Arkansas, USA	34.02	-93.93	120	Total	number	-999	0.91	no	medium	0	evergreen	N	N	ENL forest / tempera	1	1162	1270	non-tropical,	0.21	0.72	0.23	1.1	0.318324033
WC23b	Turner 1936	Arkansas, USA	33.22	-91.8	50-60	Total	number	-999	0.91	no	medium	0	evergreen	N	N	ENL forest / tempera	1	1108	1370	winter maximum	0.2	0.73	0.23	1.19	0.316143798
WC23c	Turner 1936	Arkansas, USA	33.22	-93.23	100	Total	number	-999	0.91	no	medium	0	evergreen	N	N	ENL forest / tempera	1	1132	1120	non-tropical,	0.2	0.72	0.22	1.12	0.302595452
BF08	Uchida et al. 1998	Saskatchewan, Canada	53.83	-105.5	500	Total	mass	2.07	0.55	no	coarse	19	evergreen	N	N	ENL forest / boreal	1	938	389	summer maximum	0.25	0.34	0.25	0.34	0.148565147
TS14	Usol'tsev & Krepkii	Amanqaraghay, Kazakhstan	52.42	64.05	-999	Total	mass	-999	2.6	no	coarse	0	evergreen	N	N	Woodland	6	821	255	summer maximum	0.09	1.86	0.1	2.12	0.15949188
WC07	Van Rees & Comerford 1986	Florida, USA	29.67	-82.25	53	Total	mass	0.98	2.45	no	medium	0	evergreen	N	N	ENL forest / tempera	1	1307	1330	summer maximum	0.12	1.34	0.12	1.51	0.177952111
RC07	Vance & Nadkarni 1992	Monteverde, Costa Rica	10.3	-84.8	1550	Total	mass	4.01	1.8	no	medium	15	evergreen	N	N	EBL forest / tropica	2	717	2000	tropical, seas	0.18	0.33	0.18	0.33	0.076928355
RG26	Vandenbeldt 1991	SW Niger	13.08	12.1	-999	>2	mass	-999	3.5	no	coarse	0	deciduous during wet	N	N	Savanna	7	2155	562	tropical, seas	0.66	2.59	0.66	2.59	0.555178954
RG34a	Villares et al. 1953	Sao Paulo, Brazil	-21.1	-47.75	-999	Total	mass	0.34	2.24	no	fine	0	-999	Y	N	Pasture	10	1280	1483	tropical, seas	0.13	1.62	0.15	2.08	0.208393322
RG34b	Villares et al. 1953	Sao Paulo, Brazil	-21.1	-50.9	-999	Total	mass	0.24	2.8	no	fine	0	-999	Y	N	Pasture	10	1293	1326	tropical, seas	0.42	2.03	0.42	2.13	0.476224667
TC08	Vyskot 1973	Czech Republic	49.32	16.67	460	5	mass	-999	1	no	fine	0	evergreen	N	N	ENL forest / tempera	1	732	628	summer maximum	0.16	0.74	0.17	1.14	0.232864042
D16	Wallace et al. 1980	Nevada, USA	36.67	-116.12	-999	Total	mass	-999	0.6	no	coarse	0	-999	N	N	open shrubland	9	1413	100	winter maximum	0.13	0.44	0.14	0.62	0.161200963
TS08a	Watts 1993	Texas, USA	27.65	-98.22	75-90	Total	mass	2.75	2	no	medium	0	winter-deciduous	N	N	Wooded grassland	7	1123	716	summer maximum	0.27	1.02	0.27	1.11	0.383963296
TS08b	Watts 1993	Texas, USA	27.65	-98.22	75-90	Total	mass	1.74	2	no	medium	0	winter-deciduous	N	N	Wooded grassland	7	1123	716	summer maximum	0.5	1.49	0.52	1.81	0.609592927
TG12a	Weaver & Darland 1949	Nebraska, USA	40.88	-96.7	-999	Total	mass	1.46	1.52	no	fine	0	-999	N	N	Grassland	10	1174	700	summer maximum	0.04	0.68	0.04	0.95	0.085416502
TG12b	Weaver & Darland 1949	Nebraska, USA	40.3	-96.67	-999	Total	mass	1.6	1.52	yes	medium	0	-999	N	N	Grassland	10	1099	680	summer maximum	0.07	0.89	0.08	1.36	0.134477681
TG12c	Weaver & Darland 1949	Kansas, USA	39.82	-97.55	-999	Total	mass	0.82	1.22	yes	fine	0	-999	N	N	Grassland	10	1125	1100	summer maximum	0.14	0.93	0.18	1.62	0.243955368
TG12d	Weaver & Darland 1949	Nebraska, USA	41.37	-99.58	-999	Total	mass	1.12	1.22	no	medium	0	-999	N	N	Grassland	10	1223	580	summer maximum	0.05	0.74	0.05	1.22	0.101452374
TG12e	Weaver & Darland 1949	Nebraska, USA	40.7	-99.1	-999	Total	mass	0.91	1.22	no	medium	0	-999	N	N	Grassland	10	1208	580	summer maximum	0.02	0.56	0.02	0.87	0.062710141
SG26a	Weaver 1977	Montana, USA	45.87	-111.18	1360	5	mass	0.9	0.7	no	medium	0	-999	N	N	Grassland	10	1096	360	summer maximum	0.19	0.62	0.28	1.18	0.395976699
TC24a	Weaver 1977	Montana, USA	45.73	-110.97	1650	5	mass	0.6	0.7	no	medium	-999	evergreen	N	N	ENL forest / tempera	1	1096	550	summer maximum	0.16	0.61	0.25	1.18	0.347158645
TC24b	Weaver 1977	Montana, USA	45.92	-110.92	1810	5	mass	0.71	0.7	no	medium	-999	evergreen	N	N	ENL forest / tempera	1	1096	900	summer maximum	0.19	0.62	0.29	1.2	0.411105234
TC24c	Weaver 1977	Montana, USA	45.92	-110.92	1830	5	mass	1.84	0.7	no	medium	-999	evergreen	N	N	ENL forest / tempera	1	1096	900	summer maximum	0.15	0.61	0.24	1.18	0.33159651
TC24d	Weaver 1977	Montana, USA	45.87	-110.95	2360	5	mass	1.51	0.7	no	medium	-999	evergreen	N	N	ENL forest / tempera	1	1096	900	summer maximum	0.33	0.65	0.49	1.25	0.727869322
TD19a	Weaver 1977	Montana, USA	45.68	-111.03	1560	5	mass	0.6	0.7	no	medium	-999	winter-deciduous	N	N	DBL forest / tempera	4	1096	550	summer maximum	0.16	0.61	0.25	1.18	0.347158645
TD19b	Weaver 1977	Montana, USA	45.92	-110.92	1830	5	mass	0.56	0.7	no	medium	-999	winter-deciduous	N	N	DBL forest / tempera	4	1096	900	summer maximum	0.06	0.4	0.07	0.54	0.088159831
TG26b	Weaver 1977	Montana, USA	45.87	-110.95	2330	5	mass	1.58	0.5	no	medium	0	-999	N	N	Grassland	10	1096	960	winter maximum	0.08	0.35	0.09	0.5	0.096558666
TS26a	Weaver 1977	Montana, USA	45.73	-110.98	1570	5	mass	0.52	0.7	no	medium	0	-999	N	N	open shrubland	7	1096	550	summer maximum	0.15	0.58	0.19	1.05	0.258729627
TS26b	Weaver 1977	Montana, USA	45.8	-110.8	1780	5	mass	1.07	0.7	no	medium	0	-999	N	N	open shrubland	7	1096	900	summer maximum	0.15	0.6	0.22	1.13	0.302446966
TG35a	Weaver et al. 1935	E Nebraska, USA	40.88	-96.7	-999	Total	mass	1.23	1.22	no	medium	0	-999	N	N	Grassland	10	1205	710	summer maximum	0.11	0.82	0.12	1.29	0.175738162
TG35b	Weaver et al. 1935	E Nebraska, USA	40.73	-95.9	-999	Total	mass	1.7	2.13	no	medium	0	-999	N	N	Grassland	10	1189	865	summer maximum	0.09	1.38	0.1	1.81	0.158793963
AC01a	Webber & May 1977	Colorado, USA	40.05	-105.6	3650	Total	mass	2.46	0.9	no	medium	5	-999	N	N	alpine herbaceous	10	304	993	winter maximum	0.12	0.7	0.15	1.25	0.209414151
AC01b	Webber & May 1977	Colorado, USA	40.05	-105.6	3650	Total	mass	4.15	0.9	yes	medium	15	-999	N	N	alpine herbaceous	10	304	993	winter maximum	0.06	0.5	0.06	0.69	0.093061751
AC01c	Webber & May 1977	Colorado, USA	40.05	-105.6	3650	Total	mass	4.55	0.9	no	medium	15	-999	N	N	alpine herbaceous	10	304	993	winter maximum	0.04	0.52	0.05	0.81	0.090333981
AC01d	Webber & May 1977	Colorado, USA	40.05	-105.6	3650	Total	mass	3.33	0.35	no	medium	5	-999	N	N	alpine herbaceous	10	304	993	winter maximum	0.02	0.22	0.02	0.37	0.042133389
AC01e	Webber & May 1977	Colorado, USA	40.05	-105.6	3650	Total	mass	4.84	0.4	no	medium	15	-999	N	N	alpine herbaceous	10	304	993	winter maximum	0.06	0.27	0.06	0.38	0.060150518
AC01f	Webber & May 1977	Colorado, USA	40.05	-105.6	3650	Total	mass	4.49	0.8	no	medium	15	-999	N	N	Wooded grassland	7	304	993	winter maximum	0.14	0.68	0.22	1.31	0.2988162
TC09a	Wright 1955	Morayshire, Scotland	57.62	-3.73	<100	Total	mass	4.19	0.61	no	coarse	0	evergreen	N	N	ENL forest / tempera	1	595	607	non-tropical,	0.18	0.47	0.19	0.64	0.230828346
TC09b	Wright 1955	Morayshire, Scotland	57.62	-3.73	<100	Total	mass	4.71	1.22	no	coarse	0.6	evergreen	N	N	ENL forest / tempera	1	595	607	non-tropical,	0.24	0.89	0.25	1.27	0.343107594
TC09c	Wright 1955	Morayshire, Scotland	57.62	-3.73	<100	Total	mass	6.73	1.22	no	coarse	1.3	evergreen	N	N	ENL forest / tempera	1	595	607	non-tropical,	0.29	1.03	0.37	1.82	0.458376909
TC09d	Wright 1955	Morayshire, Scotland	57.62	-3.73	<100	Total	mass	10.42	1.52	no	coarse	1.3	evergreen	N	N	ENL forest / tempera	1	595	607	non-tropical,	0.32	1.24	0.38	2.08	0.443317453
TD17	Wright 1955	Morayshire, Scotland	57.62	-3.73	<100	Total	mass	8.42	1.07	no	coarse	1	winter-deciduous	N	N	DBL forest / tempera	4	595	607	non-tropical,	0.29	0.94	0.41	1.78	0.508373923
TG01	Wright 1955	Morayshire, Scotland	57.62	-3.73	-999	Total	mass	2.06	0.76	no	coarse	0	-999	Y	N	Pasture	10	595	607	non-tropical,	0.09	0.44	0.09	0.57	0.106781088
TC15a	Xu 1990	Rheinland-Pfalz, Germany	50	7.1	300-550	5	number	-999	1	yes	medium	0	evergreen	Y	N	ENL plantation / tem	1	737	850	non-tropical,	0.13	0.4	0.14	0.42	0.109678174
TC15b	Xu 1990	Rheinland-Pfalz, Germany	50	7.1	300-550	5	number	-999	1	yes	medium	0	evergreen	Y	N	ENL plantation / tem	1	737	850	non-tropical,	0.13	0.55	0.13	0.65	0.154636091
TC15c	Xu 1990	Rheinland-Pfalz, Germany	50	7.1	300-550	5	number	-999	1	yes	medium	0	evergreen	Y	N	ENL plantation / tem	1	737	850	non-tropical,	0.16	0.63	0.17	0.78	0.218630499
TC15d	Xu 1990	Rheinland-Pfalz, Germany	50	7.1	300-550	5	number	-999	1	yes	medium	0	evergreen	Y	N	ENL plantation / tem	1	737	850	non-tropical,	0.13	0.56	0.14	0.67	0.168396962
TC15e	Xu 1990	Rheinland-Pfalz, Germany	50	7.1	300-550	5	number	-999	1	yes	medium	0	evergreen	Y	N	ENL plantation / tem	1	737	850	non-tropical,	0.18	0.65	0.19	0.83	0.251549384
TC15f	Xu 1990	Rheinland-Pfalz, Germany	50	7.1	300-550	5	number	-999	1	yes	medium	0	evergreen	Y	N	ENL plantation / tem	1	737	850	non-tropical,	0.15	0.62	0.15	0.79	0.192956774
TG19a	Yano & Kayama 1975	N Honshu, Japan	38.73	140.25	500	Total	mass	1.29	1.1	no	fine	0	-999	Y	N	Pasture	10	842	1600	summer maximum	0.07	0.52	0.07	0.66	0.099402307
TG19b	Yano & Kayama 1975	central Honshu, Japan	35.17	135.58	810	Total	mass	1	0.6	no	fine	0	-999	Y	N	Pasture	10	938	2313	summer maximum	0.1	0.41	0.11	0.56	0.121908987
TD21a	Yeager 1935	North Dakota, USA	46.9	-96.8	-999	Total	number	-999	3.05	no	coarse	-999	winter-deciduous	Y	N	Wooded grassland	7	1005	494	summer maximum	0.38	1.39	0.38	1.39	0.531003217
TD21b	Yeager 1935	North Dakota, USA	46.9	-96.8	-999	Total	number	-999	3.05	no	fine	-999	winter-deciduous	Y	N	Wooded grassland	7	1005	494	summer maximum	0.51	1.47	0.51	1.47	0.68074069
TD08	Yin et al. 1989	Wisconsin, USA	44.1	-91.2	-999	2	mass	0.64	0.6	yes	medium	-999	winter-deciduous	N	N	DBL forest / tempera	4	959	792	summer maximum	0.11	0.52	0.18	1	0.243773743
D30	Zhang Kebin 1989	Gansu Province, China	38.7	103.17	-999	5	mass	-999	2	no	coarse	0	evergreen	N	N	open shrubland	9	2652	125	summer maximum	0.41	0.77	0.41	0.77	0.796157208
D13	Zverev & Seiidova 1990	Karakum, Turkmenistan	38.48	57.72	90	Total	mass	-999	4	no	coarse	0	-999	N	N	open shrubland	9	1315	148	winter maximum	0.3	2.09	0.3	2.09	0.361315205
