# Supplementary material for: Global subsoil organic carbon turnover times dominantly controlled by soil properties rather than climate
Source: Nat Commun. 2019 Aug 15;10:3688. doi: 10.1038/s41467-019-11597-9 (PMC6695437; doi:10.1038/s41467-019-11597-9)
Supplement: Supplementary file 6 — Supplementary Software 1 [file 41467_2019_11597_MOESM6_ESM.txt]

### This script was the code used to generate the BRT results at the local scale in ~ 10,000 windows across the globe. 
### To run this script, the supporting database can be required by sending email to zhongkui.luo@csiro.au
### For the readers who are interested on the BRT model, please refer to lines 98 - 109.
args <- commandArgs(TRUE)
sims <- as.numeric(args[[1]]) 

library("raster")

xrow = sample(1:17200,1)

TauSub = raster("TAU_NoBuffer_Blocks_V3/taumedian.tif")
BRTCells = which(TauSub[xrow,]!="NA")

if(length(BRTCells)==0) quit(save="no")

fNonNACells = length(BRTCells)/43200
randomCol = sample(0:1,1,prob=c(1-fNonNACells,fNonNACells))

if (randomCol==0) quit(save="no")

if (randomCol==1) {

	BRTCellsinTauTop = BRTCells+43200*(xrow-1)
	BRTxy = xyFromCell(TauSub,BRTCellsinTauTop)
	TargetXY = BRTxy[sample(1:dim(BRTxy)[1],1),]

	WindowTopRight = seq(0,by=1/120,length=51)[-1]
	WindowBottomeLeft = seq(0,by=-1/120,length=51)[-1]

	X = c(TargetXY[1]+rev(WindowBottomeLeft), TargetXY[1],TargetXY[1]+WindowTopRight)
	Y = c(TargetXY[2]+rev(WindowTopRight), TargetXY[2],TargetXY[2]+WindowBottomeLeft)
	X[which(X>180)] = X[which(X>180)]-360
	X[which(X<(-180))] = X[which(X<(-180))]+360
	XY = expand.grid(X,Y)
	WindowXY = SpatialPoints(XY)

	Tau.Sub = extract(TauSub,WindowXY)
	if (length(na.omit(Tau.Sub))<50) quit(save="no")

	setwd("//10.149.100.96/OSM_CDC_CLW_ASPIM_Soil_work/GlobalSOC/Global")
	# setwd("O:/GlobalSOC/Global")
	# cliamte variables
	Temp = raster("./Data/wc2.0_30s_bio/wc2.0_bio_30s_01.tif")
	MAT= extract(Temp,WindowXY)
	Rain = raster("./Data/wc2.0_30s_bio/wc2.0_bio_30s_12.tif")
	MAP= extract(Rain,WindowXY)
	rm(list=c("TauSub","Rain","Temp"))

##
## Subsoil
	xgrids = raster("./Data/Soil/finalgrid/s_bs/w001001.adf")
	Sub.BS= extract(xgrids,WindowXY)
	xgrids = raster("./Data/Soil/finalgrid/s_caco3/w001001.adf")
	Sub.caco3= extract(xgrids,WindowXY)
	xgrids = raster("./Data/Soil/finalgrid/s_caso4/w001001.adf")
	Sub.caso4= extract(xgrids,WindowXY)
	xgrids = raster("./Data/Soil/finalgrid/s_cec_soil/w001001.adf")
	Sub.clay= extract(xgrids,WindowXY)
	xgrids = raster("./Data/Soil/finalgrid/s_ece/w001001.adf")
	Sub.ece= extract(xgrids,WindowXY)
	xgrids = raster("./Data/Soil/finalgrid/s_esp/w001001.adf")
	Sub.esp= extract(xgrids,WindowXY)
	xgrids = raster("./Data/Soil/finalgrid/s_ph/w001001.adf")
	Sub.ph= extract(xgrids,WindowXY)
	xgrids = raster("./Data/Soil/finalgrid/s_silt/w001001.adf")
	Sub.silt= extract(xgrids,WindowXY)
	xgrids = raster("./Data/Soil/finalgrid/s_sand/w001001.adf")
	Sub.sand= extract(xgrids,WindowXY)
	xgrids = raster("./Data/Soil/finalgrid/s_teb/w001001.adf")
	Sub.teb= extract(xgrids,WindowXY)
	
## Gathering all data
	AllData = as.data.frame(cbind(Tau.Sub,MAT,MAP,Sub.BS,Sub.caco3,Sub.caso4,Sub.clay,Sub.ece,Sub.esp,Sub.ph,Sub.silt,Sub.sand,Sub.teb))
	rm(list=setdiff(ls(),c("AllData","TargetXY")))
	AllData = AllData[which(is.na(AllData$MAT)=="FALSE"),]
	AllData = AllData[which(is.na(AllData$Tau.Sub)=="FALSE"),]

	AllSubData=AllData[AllData$Tau.Sub>0,]
	if (dim(AllSubData)[1]<50) quit(save="no")
	AllSubData$Tau.Sub = log(AllSubData$Tau.Sub)
	#Q1 = quantile(AllSubData$Tau.Sub,prob=c(0.005,0.995))
	#AllSubData = AllSubData[AllSubData$Tau.Sub<=Q1[2]&AllSubData$Tau.Sub>=Q1[1],]
	
	z.score = function (x) {
	  x = as.numeric(x)
	  sd.x = sd(x,na.rm = T)
	  mean.x = mean(x,na.rm = T)
	  if (sd.x!=0) zz = (x-mean.x)/sd.x
	  if (sd.x==0) zz = (x-mean.x)
	  zz
	}
	
	AllSubData[,2:13] = data.frame(apply(AllSubData[,2:13],2,z.score))
	
	library(dismo)
	
	## BRT: Subsoil
	for (LeaRate in seq(0.05,0.0005,by=-0.0005)) {
		BRTSubTau <- try(gbm.step(data=AllSubData, gbm.x = c(2:13), gbm.y = 1, family = "gaussian", tree.complexity = 5, learning.rate = LeaRate, bag.fraction = 0.5,plot.main = F,silent=T),silent = T)
		if (is.null(BRTSubTau)!=TRUE) {
			RI.Sub = summary(BRTSubTau,plotit=FALSE)
			RIMATMAP.Sub = round(RI.Sub$rel.inf[RI.Sub$var=="MAP"]+RI.Sub$rel.inf[RI.Sub$var=="MAT"],2)
			MostI.sub = RI.Sub$var[1]
			break
		}
		if (LeaRate == 0.001 & is.null(BRTSubTau)==TRUE) {
				RIMATMAP.Sub = NA;MostI.sub = NA
		}
	}
	RI.Sub = summary(BRTSubTau)
	RIMATMAP.Sub = round(RI.Sub$rel.inf[RI.Sub$var=="MAP"]+RI.Sub$rel.inf[RI.Sub$var=="MAT"],2)
	MostI.sub = RI.Sub$var[1]
	Cost = round(BRTSubTau$cv.statistics$correlation.mean,3)

## Save results
  BRTfinal = as.data.frame(t(c(as.numeric(round(TargetXY,5)),RIMATMAP.Sub,as.character(MostI.sub),Cost)))
  colnames(BRTfinal) = c("longitude","latitude","RIMATMAPSub","MostISub","Cost")
  write.table(BRTfinal, file=paste("./BRT10kPixel_Subsoil_V3/BRT10kBlock",sample(1:10,1),".txt",sep=""), quote = FALSE,sep=",",col.names=FALSE,row.names=FALSE,append = TRUE)

}

rm(list=ls())
